# Supplementary material for: Deubiquitinase UCHL5 is elevated and associated with a poor clinical outcome in lung adenocarcinoma (LUAD)
Source: J Cancer. 2020 Sep 23;11(22):6675–85. doi: 10.7150/jca.46146 (PMC7545677; doi:10.7150/jca.46146)
Supplement: Supplementary file 2 — Supplementary table 1. [file jcav11p6675s2.xlsx]

## Sheet: Sheet1
Table 1 The demographic and clinicopathological features of patients with NSCLC in this study
Patient	Age	Sex	Histological type	Tobacco smoking history	Other malignancy history	Laterality	Tumor size	Lymph node invasion	Distant metastasis	TNM Stage	Other disease history
								stage
1	69	F	LUAD	No	No	R-Upper	T1	N0	No	Stage IA	No
2	80	F	LUAD	No	No	R-Upper	T1	N0	No	Stage IA	No
3	79	F	LUAD	No	No	R-Middle	T2	N0	No	Stage IB	No
4	71	M	LUSC	Yes	No	R-Upper	T2	N2	No	Stage IIIA	Hypertension
5	80	F	LUAD	No	Esophageal Cancer	L-Upper	T2	N0	No	Stage IB	No
6	64	F	LUAD	No	Bilateral Malignancy	L-Lower	T1	N0	No	Stage IA	Hypertension
7	64	M	LUAD	Yes	No	R-Upper	T2	N1	No	Stage IIB	No
8	79	F	LUAD	No	No	R-Lower	T1	N0	No	Stage IA	Hypertension
9	66	F	LUAD	No	No	L-Lower	T2	N2	No	Stage IIIA	No
10	72	M	LUSC	Yes	No	L-Lower	T4	N0	No	Stage IIIA	Hypertension
11	67	F	LUSC	No	No	L-Lower	T1	N0	No	Stage IA	No
12	75	F	LUAD	No	No	R-Upper	T2	N0	No	Stage IB	No
13	64	M	LUSC	Yes	No	R-Lower	T3	N0	No	Stage IIB	No
14	66	F	LUAD	No	No	L-Upper	T1	N0	No	Stage IA	Cerebral infarction; Hypertension
15	66	M	LUAD	Yes	No	L-Lower	T2	N0	No	Stage IB	No
16	74	M	LUSC	Yes	No	R-Middle	T2	N0	No	Stage IB	No
17	56	M	LUSC	Yes	No	L-Upper	T2	N0	No	Stage IB	No
18	73	F	LUAD	No	No	L-Upper	T1	N0	No	Stage IA	No
19	83	M	LUAD	Yes	No	R-Upper	T1	N0	No	Stage IA	Diabetes Mellitus
20	81	F	LUAD	No	No	R-Upper	T1	N0	No	Stage IA	Hypertension
21	65	M	LUAD	Yes	No	L-Upper	T1	N0	No	Stage IA	No
22	65	M	LUSC	Yes	No	R-Lower	T1	N0	No	Stage IA	Hypertension
23	54	F	LUAD	No	No	L-Lower	T1	N0	No	Stage IA	No
24	65	F	LUAD	No	No	R-Middle	T1	N0	No	Stage IA	No
25	76	F	LUAD	No	No	R-Upper	T1	N0	No	Stage IA	No
Neoplasm Disease Stage was determined according to the American Joint Committee on Cancer Code (7th version). NSCLC, non-small cell lung carcinoma; LUAD, lung adenocarcinoma; LUSC, lung squamous cell carcinoma
