# Supplementary material for: Deubiquitinase UCHL5 is elevated and associated with a poor clinical outcome in lung adenocarcinoma (LUAD)
Source: J Cancer. 2020 Sep 23;11(22):6675–85. doi: 10.7150/jca.46146 (PMC7545677; doi:10.7150/jca.46146)
Supplement: Supplementary file 3 — Supplementary table 2. [file jcav11p6675s3.xlsx]

## Sheet: Sheet1
The demographic and clinical information and UCHL5 expression for 510 LUAD patients from TCGA database
PATIENT_ID	AGE	SEX	HISTORY_OTHER_MALIGNANCY	PRIMARY_SITE	LOCATION_LUNG_PARENCHYMA	RESIDUAL_TUMOR	AJCC_TUMOR_PATHOLOGIC_PT	AJCC_NODES_PATHOLOGIC_PN	AJCC_METASTASIS_PATHOLOGIC_PM	AJCC_PATHOLOGIC_TUMOR_STAGE	TOBACCO_SMOKING_HISTORY_INDICATOR	UCHL5 exprssion
TCGA-37-3783	51	Male	No	L-Upper	Central Lung	R0	T3	N2	M0	Stage IIIA	[Not Available]	7.7121
TCGA-18-5592	57	Male	No	L-Upper	[Not Available]	R0	T3	N0	M0	Stage IIB	3	5.6386
TCGA-66-2742	70	Male	No	R-Upper	[Not Available]	R0	T2	N1	M1	Stage IV	3	5.4017
TCGA-85-7710	59	Female	No	L-Lower	[Not Available]	[Not Available]	T1b	N0	M0	Stage IA	2	5.3916
TCGA-77-8144	70	Male	No	L-Lower	Central Lung	R0	T2	N0	M0	Stage IB	2	5.0638
TCGA-66-2759	66	Male	No	L-Lower	[Not Available]	R0	T2	N2	M0	Stage IIIA	3	4.1897
TCGA-58-A46M	61	Male	No	L-Lower	Central Lung	R0	T2b	N1	M0	Stage IIB	2	4.1754
TCGA-98-7454	73	Male	No	R-Upper	[Not Available]	R0	T2a	N0	M0	Stage IB	3	4.1477
TCGA-O2-A52S	57	Female	No	L-Lower	[Not Available]	[Not Available]	T4	N2	MX	Stage III	4	4.1374
TCGA-66-2754	67	Male	No	R-Upper	[Not Available]	R0	T2	N2	M0	Stage IIIA	4	4.1283
TCGA-77-7337	65	Male	No	L-Upper	Central Lung	R0	T2	N1	M0	Stage IIB	4	4.0577
TCGA-85-7696	64	Male	No	L-Upper	Central Lung	R0	T1	N0	M0	Stage IA	4	4.0487
TCGA-33-4583	73	Male	No	L-Lower	[Not Available]	R0	T1	N0	M0	Stage IA	4	3.8196
TCGA-33-4566	40	Male	No	R-Upper	[Not Available]	R0	T2	N0	M0	Stage IB	2	3.7994
TCGA-33-4586	57	Male	No	L-Lower	[Not Available]	[Not Available]	T2	N2	M0	Stage IIIA	4	3.7516
TCGA-37-4133	63	Male	No	R-Lower	Peripheral Lung	R0	T4	N0	M0	Stage IIIA	4	3.6633
TCGA-22-0940	71	Male	No	L-Lower	Peripheral Lung	R0	T1	N1	M0	Stage IIA	3	3.649
TCGA-18-3411	63	Female	No	R-Upper	[Not Available]	R0	T2	N2	M0	Stage IIIA	2	3.6194
TCGA-33-A4WN	60	Male	No	R-Upper	[Not Available]	R0	T2a	N0	MX	Stage IB	2	3.5976
TCGA-39-5021	70	Male	No	L-Upper	Central Lung	R0	T2a	N0	M0	Stage IB	4	3.3661
TCGA-22-4599	73	Female	No	[Not Available]	Central Lung	R0	T2a	N0	M0	Stage IB	2	3.3603
TCGA-39-5037	65	Male	No	L-Lower	Central Lung	R0	T1b	N1	M0	Stage IIA	2	3.3407
TCGA-66-2763	63	Female	No	L-Upper	[Not Available]	R0	T2	N0	M0	Stage IB	4	3.3352
TCGA-90-7767	56	Male	No	R-Upper	[Not Available]	R0	T2b	N1	MX	Stage IIB	3	3.3174
TCGA-94-7557	73	Male	Yes	L-Upper	[Not Available]	[Not Available]	T2	N0	M0	Stage IB	2	3.2891
TCGA-77-7141	64	Male	No	L-Upper	Central Lung	R0	T2	N0	M0	Stage IB	4	3.254
TCGA-21-1075	57	Male	No	L-Lower	[Not Available]	R0	T2	N1	M0	Stage IIB	2	3.2218
TCGA-66-2755	63	Male	No	R-Upper	[Not Available]	R0	T2	N0	M0	Stage IB	3	3.2207
TCGA-98-A53A	70	Male	No	R-Middle	[Not Available]	R0	T2a	N0	M0	Stage IB	2	3.1816
TCGA-MF-A522	54	Male	No	R-Upper	[Not Available]	[Not Available]	T2a	N0	MX	Stage IB	4	3.1671
TCGA-21-1080	66	Male	No	L-Lower	[Not Available]	R0	T2	N0	M0	Stage IB	4	3.13
TCGA-39-5034	73	Female	No	R-Upper	Peripheral Lung	R0	T3	N0	M0	Stage IIB	4	3.1253
TCGA-56-8305	72	Male	Yes, History of Prior Malignancy	R-Upper	[Not Available]	R0	T2a	N0	M0	Stage IB	3	3.0655
TCGA-18-3406	67	Male	Yes	L-Upper	[Not Available]	R0	T1	N0	M0	Stage IA	4	3.0579
TCGA-33-AASB	66	Male	No	L-Upper	[Not Available]	R0	T2	N0	MX	Stage IB	2	3.0128
TCGA-52-7812	68	Male	No	L-Upper	Central Lung	R0	T2	N2	M0	[Discrepancy]	4	2.9852
TCGA-85-8666	65	Male	No	L-Upper	[Not Available]	R0	T2a	N0	M0	Stage IB	2	2.9823
TCGA-21-5787	65	Male	No	L-Upper	[Not Available]	R0	T2	N2	M0	Stage IIIA	4	2.9755
TCGA-51-6867	72	Female	Yes	R-Upper	Peripheral Lung	R0	T1	N0	M0	Stage I	4	2.9697
TCGA-77-7338	64	Male	No	R-Upper	Peripheral Lung	R1	T2	N0	M0	Stage IB	2	2.9441
TCGA-21-1077	64	Male	Yes	R-Upper	[Not Available]	R0	T2	N1	M0	Stage IIB	4	2.9279
TCGA-21-1072	75	Male	No	[Discrepancy]	[Not Available]	R0	T2	N0	M0	Stage IB	3	2.9268
TCGA-77-8009	68	Male	No	R-Lower	Central Lung	R0	T2	N1	M0	Stage IIB	4	2.9248
TCGA-46-3765	59	Female	No	R-Upper	Central Lung	R0	T1	N0	M0	Stage IA	2	2.9061
TCGA-68-8251	78	Male	No	L-Upper	[Not Available]	[Not Available]	T2a	N0	M0	Stage IB	3	2.8817
TCGA-60-2722	66	Male	No	R-Upper	Central Lung	R0	T2	N1	M0	Stage IIB	4	2.8207
TCGA-51-4080	65	Male	No	R-Upper	Central Lung	R0	T4	N1	[Not Available]	Stage IIIB	4	2.8048
TCGA-37-4132	61	Female	No	L-Lower	Peripheral Lung	R0	T2	N0	M1	Stage IV	1	2.7702
TCGA-22-4607	75	Male	No	R-Lower	Peripheral Lung	R0	T2a	N0	M0	Stage IB	3	2.7456
TCGA-66-2727	55	Female	No	L-Lower	[Not Available]	R0	T2	N0	M0	Stage IB	4	2.7238
TCGA-85-8351	72	Male	No	R-Lower	Peripheral Lung	R0	T2a	N1	M0	Stage IIA	2	2.7204
TCGA-33-4582	55	Male	No	L-Lower	[Not Available]	R0	T1	N0	M0	Stage IA	2	2.6139
TCGA-37-A5EM	49	Male	No	L-Upper	Central Lung	[Not Available]	T2	N0	M0	Stage II	[Not Available]	2.5593
TCGA-66-2737	72	Male	No	R-Middle	[Not Available]	R0	T2	N1	M0	Stage IIB	3	2.4979
TCGA-66-2770	79	Male	No	R-Lower	[Not Available]	R0	T2	N0	M0	Stage IB	3	2.4355
TCGA-77-8154	67	Male	No	R-Lower	Peripheral Lung	R0	T1	N0	M0	Stage IA	4	2.3794
TCGA-77-7138	67	Male	No	L-Lower	Peripheral Lung	R0	T2	N0	M0	Stage IB	3	2.3542
TCGA-63-A5MJ	54	Male	No	Other (please specify)	[Not Available]	R0	T2	N1	M0	Stage IIB	2	2.3282
TCGA-60-2703	73	Male	No	R-Lower	Peripheral Lung	R0	T2	N1	M0	Stage IIB	4	2.3259
TCGA-77-7463	75	Male	No	L-Upper	[Not Available]	R0	T2	N0	M0	Stage IB	4	2.2621
TCGA-LA-A7SW	71	Male	No	L-Upper	[Not Available]	R0	T3	N1	MX	Stage IIIA	4	2.2593
TCGA-66-2758	71	Male	No	L-Upper	[Not Available]	R0	T2	N0	M0	Stage IB	4	2.2373
TCGA-NC-A5HP	69	Male	No	L-Upper	Peripheral Lung	R0	T2a	N0	M1b	Stage IV	2	2.2309
TCGA-37-4141	65	Female	No	R-Upper	Peripheral Lung	R0	T1b	N0	M0	Stage IA	1	2.2308
TCGA-66-2778	68	Female	No	L-Lower	[Not Available]	R2	T2	N3	M0	Stage IIIB	4	2.201
TCGA-21-1071	67	Male	No	R-Upper	[Not Available]	R0	T2	N0	M0	Stage IB	2	2.1995
TCGA-70-6723	65	Male	No	R-Upper	[Not Available]	RX	T3	N0	M0	Stage IIA	1	2.1988
TCGA-56-A5DR	81	Male	Yes, History of Prior Malignancy	L-Upper	[Not Available]	R0	T1a	N0	MX	Stage IA	1	2.1892
TCGA-18-3415	77	Male	No	R-Upper	[Not Available]	R0	T2	N0	M0	Stage IB	3	2.189
TCGA-46-3768	58	Male	No	L-Upper	Central Lung	R0	T3	N1	M0	Stage IIIA	4	2.1587
TCGA-22-4613	73	Female	No	L-Upper	[Not Available]	R0	T1b	N0	M0	Stage IA	3	2.1179
TCGA-37-5819	64	Male	No	R-Upper	Peripheral Lung	R0	T2	N2	M0	Stage IIIA	4	2.116
TCGA-33-4538	66	Male	No	L-Upper	[Not Available]	RX	T2	N2	M0	Stage IIIA	2	2.0969
TCGA-22-5481	72	Female	No	L-Lower	[Not Available]	R0	T2	N1	M0	Stage IIB	4	2.0427
TCGA-22-5479	64	Male	No	L-Lower	Peripheral Lung	R0	T2	N0	M0	Stage IB	4	2.014
TCGA-39-5029	67	Male	No	L-Lower	Central Lung	R0	T1b	N2	M0	Stage IIIA	4	2.0045
TCGA-77-A5G8	70	Male	No	R-Upper	Peripheral Lung	R0	T3	N0	M0	Stage IIB	4	1.9932
TCGA-63-A5MU	48	Male	No	R-Lower	Central Lung	R0	T2b	N1	M0	Stage IIB	4	1.9736
TCGA-NC-A5HD	79	Male	Yes, History of Prior Malignancy	L-Upper	Peripheral Lung	R0	T3	N0	M0	Stage IIB	4	1.9581
TCGA-18-4721	74	Male	No	L-Lower	[Not Available]	R0	T1	N0	M0	Stage IA	4	1.952
TCGA-56-7222	60	Male	No	R-Upper	Central Lung	[Not Available]	T2a	N0	M0	Stage IB	2	1.9049
TCGA-18-4083	63	Male	Yes	L-Lower	[Not Available]	R0	T2	N1	M0	Stage IIB	2	1.9002
TCGA-56-7582	83	Male	No	R-Lower	[Not Available]	R0	T2a	N0	M0	Stage IB	3	1.8905
TCGA-34-A5IX	80	Male	No	R-Lower	[Not Available]	[Not Available]	T3	N0	M0	Stage IIB	4	1.8621
TCGA-66-2795	68	Male	No	L-Upper	[Not Available]	R0	T4	N1	M0	Stage IIIB	4	1.8563
TCGA-85-8277	70	Male	No	L-Upper	[Not Available]	R0	T3	N1	M0	Stage IIIA	1	1.8516
TCGA-39-5016	44	Male	No	R-Lower	Central Lung	R0	T2a	N1	M0	Stage IIA	4	1.8337
TCGA-43-A475	67	Female	No	R-Upper	[Not Available]	R1	T3	N0	M0	Stage IIB	4	1.816
TCGA-66-2756	68	Male	No	L-Upper	[Not Available]	R0	T4	N0	M0	Stage IIIB	4	1.7995
TCGA-22-5485	58	Female	No	R-Upper	[Not Available]	R0	T1a	N0	M0	Stage IA	2	1.7743
TCGA-37-3789	65	Male	No	L-Upper	Central Lung	R0	T2	N0	[Not Available]	Stage IB	1	1.7597
TCGA-63-5128	[Not Available]	Male	No	L-Upper	[Not Available]	R0	T2	N0	M0	Stage IB	4	1.7594
TCGA-66-2771	60	Male	No	R-Upper	[Not Available]	R0	T2	N1	M0	Stage IIB	4	1.7457
TCGA-60-2723	74	Female	No	R-Middle	Peripheral Lung	R0	T2	N0	M0	Stage IB	4	1.7162
TCGA-77-A5GH	81	Male	No	Other (please specify)	Peripheral Lung	R0	T2a	N0	M0	Stage IB	3	1.7
TCGA-63-A5MP	56	Male	No	R-Lower	Central Lung	R0	T2	N1	M0	Stage IIB	4	1.6958
TCGA-33-4587	63	Female	No	R-Middle	[Not Available]	R0	T2	N0	MX	Stage IB	4	1.6888
TCGA-33-4533	76	Female	Yes	L-Upper	[Not Available]	R0	T2	N0	M0	Stage IB	4	1.6847
TCGA-85-6560	59	Male	No	R-Upper	Peripheral Lung	R0	T1b	N1	M0	Stage IIA	4	1.6793
TCGA-22-5474	74	Male	No	L-Upper	[Not Available]	R0	T2a	N0	M0	Stage IB	4	1.6738
TCGA-18-3416	83	Male	Yes	L-Upper	[Not Available]	R0	T2	N1	M0	Stage IIB	3	1.6588
TCGA-66-2769	75	Male	No	L-Upper	[Not Available]	R1	T4	N0	M0	Stage IIIB	3	1.6259
TCGA-85-8353	72	Male	No	R-Lower	Peripheral Lung	R0	T3	N1	M0	Stage IIIA	2	1.5779
TCGA-68-A59J	74	Female	No	R-Lower	[Not Available]	R0	T2a	N0	MX	Stage IB	4	1.5508
TCGA-22-4594	60	Female	No	L-Upper	Peripheral Lung	R0	T3	N2	M0	Stage IIIA	4	1.5333
TCGA-66-2768	57	Male	No	L-Lower	[Not Available]	R0	T2	N1	M0	Stage IIB	2	1.5318
TCGA-58-8393	68	Female	No	R-Lower	Central Lung	R0	T2a	N0	M0	Stage IB	2	1.518
TCGA-77-8156	60	Male	No	L-Upper	Central Lung	R0	T2a	N0	M0	Stage IB	2	1.4928
TCGA-NC-A5HR	75	Female	Yes, History of Prior Malignancy	R-Lower	Central Lung	R0	T2a	N1	M0	Stage IIA	4	1.4728
TCGA-66-2791	66	Male	No	R-Lower	[Not Available]	R1	T2	N3	M0	Stage IIIB	4	1.4591
TCGA-77-7140	69	Female	Yes	L-Upper	Central Lung	R0	T2	N1	M0	Stage IIB	1	1.4567
TCGA-58-8387	60	Male	No	R-Lower	Peripheral Lung	R0	T2b	N0	M0	Stage IIA	4	1.4413
TCGA-63-A5MH	68	Male	Yes, History of Synchronous/Bilateral Malignancy	L-Lower	[Not Available]	R0	T1	N0	M0	Stage IA	5	1.4367
TCGA-34-5240	73	Female	No	L-Upper	Central Lung	[Not Available]	T2	N1	M0	Stage IIB	2	1.4353
TCGA-22-5489	64	Male	No	L-Upper	[Not Available]	R0	T1b	N0	M0	Stage IA	4	1.4091
TCGA-22-5483	74	Male	No	R-Upper	[Not Available]	R0	T1a	N1	M0	Stage IIA	4	1.3914
TCGA-66-2785	65	Male	No	L-Upper	[Not Available]	R0	T2	N0	M0	Stage IB	4	1.3725
TCGA-56-7223	66	Male	No	R-Lower	[Not Available]	R0	T3	N1	MX	Stage IIIA	4	1.3497
TCGA-77-A5GF	70	Male	No	L-Lower	Peripheral Lung	R0	T2a	N1	M0	Stage IIA	4	1.342
TCGA-33-AASI	65	Female	No	L-Lower	[Not Available]	RX	T2	N1	MX	Stage IIB	4	1.3126
TCGA-66-2753	69	Male	No	L-Lower	[Not Available]	R0	T2	N0	M0	Stage IB	4	1.2955
TCGA-22-1017	62	Male	Yes	L-Upper	Central Lung	R0	T1	N0	M0	Stage IA	4	1.2689
TCGA-58-A46J	64	Male	No	R-Upper	Central Lung	R0	T2	N1	M0	Stage IIB	2	1.2617
TCGA-66-2786	68	Female	No	R-Upper	[Not Available]	R0	T1	N0	M0	Stage IA	4	1.2538
TCGA-22-5491	74	Male	No	L-Lower	[Not Available]	R0	T1a	N0	M0	Stage IA	2	1.2488
TCGA-18-3408	77	Female	No	R-Lower	[Not Available]	R0	T2	N0	M0	Stage IB	4	1.2436
TCGA-60-2719	83	Female	No	R-Upper	Central Lung	R0	T1	N0	M0	Stage IB	3	1.2343
TCGA-66-2765	64	Male	No	L-Lower	[Not Available]	R0	T2	N0	M0	Stage IB	4	1.2241
TCGA-43-2578	59	Female	Yes	L-Upper	[Not Available]	R0	T1	N0	M0	Stage IA	4	1.2196
TCGA-85-8052	53	Male	No	R-Upper	Peripheral Lung	R0	T3	N0	M0	Stage IIB	2	1.2186
TCGA-90-A4EE	53	Male	No	Bronchial	[Not Available]	[Not Available]	T2a	N1	MX	Stage IIA	2	1.2141
TCGA-63-A5MR	70	Female	No	L-Upper	Peripheral Lung	R0	T2	N0	M0	Stage IB	4	1.2124
TCGA-18-3417	65	Male	No	R-Upper	[Not Available]	R0	T2	N1	M1	Stage IV	3	1.208
TCGA-22-1012	80	Female	No	R-Lower	[Not Available]	R0	T2	N0	M0	Stage IB	4	1.1915
TCGA-77-A5GB	90	Male	Yes, History of Prior Malignancy	Other (please specify)	Peripheral Lung	R0	T2a	NX	M0	Stage IB	2	1.1912
TCGA-85-7697	49	Male	No	L-Upper	Central Lung	R0	T3	N0	M0	Stage IIB	3	1.184
TCGA-63-A5MY	63	Male	No	L-Lower	[Not Available]	R0	T1b	N0	M0	Stage IA	4	1.1706
TCGA-33-4589	62	Female	Yes	R-Lower	[Not Available]	[Not Available]	T2	N1	M0	Stage IIB	2	1.1687
TCGA-52-7809	74	Male	No	R-Upper	Peripheral Lung	R0	T2	N0	M0	Stage IB	2	1.1441
TCGA-21-1070	60	Female	Yes	L-Upper	[Not Available]	R0	T3	N0	M0	Stage IIIA	4	1.142
TCGA-43-A56V	61	Male	Yes, History of Synchronous/Bilateral Malignancy	R-Middle	[Not Available]	[Not Available]	T2a	N2	M0	Stage IIIA	4	1.137
TCGA-22-0944	61	Male	No	L-Upper	[Not Available]	R0	T2	N0	M0	Stage IB	2	1.1306
TCGA-94-8035	64	Male	No	L-Upper	[Not Available]	R0	T3	N0	MX	Stage IIB	2	1.1194
TCGA-60-2724	47	Male	No	Bronchial	[Not Available]	R0	T3	N1	M0	Stage IIIA	4	1.1117
TCGA-37-3792	69	Male	No	R-Upper	Central Lung	R0	T2	N0	M0	Stage IB	1	1.1027
TCGA-34-5239	75	Male	No	L-Upper	[Not Available]	[Not Available]	T4	N0	M0	Stage IIIA	[Not Available]	1.0873
TCGA-85-7699	73	Male	No	L-Upper	Central Lung	R0	T4	N0	M0	Stage IIIA	3	1.0871
TCGA-21-1081	69	Male	No	L-Lower	[Not Available]	R0	T2	N1	M0	Stage IIB	4	1.0773
TCGA-85-7844	71	Male	No	L-Upper	Central Lung	R0	T2a	N0	M0	Stage IB	2	1.077
TCGA-92-7341	71	Male	No	R-Upper	Central Lung	R0	T2a	N0	MX	Stage IB	2	1.0706
TCGA-L3-A524	71	Male	No	R-Upper	[Not Available]	R0	T3	N0	M0	Stage IIB	4	1.0539
TCGA-L3-A524	45	Female	No	R-Upper	Central Lung	R0	T3	N0	M0	Stage IIB	2	1.0539
TCGA-63-7023	[Not Available]	Male	No	L-Lower	Central Lung	R0	T1	N1	M0	Stage IIA	4	1.0531
TCGA-66-2777	71	Male	No	R-Middle	[Not Available]	R0	T2	N0	M0	Stage IB	4	1.0449
TCGA-43-6143	70	Male	No	R-Lower	[Not Available]	RX	T2	N0	M0	Stage IB	4	1.0302
TCGA-18-3421	65	Male	No	R-Lower	[Not Available]	R0	T2	N0	M0	Stage IB	4	1.0249
TCGA-58-8392	70	Male	No	L-Upper	Peripheral Lung	R0	T2a	N0	M0	Stage IB	2	1.0238
TCGA-43-8116	73	Male	No	L-Upper	[Not Available]	[Not Available]	T1b	N0	M0	Stage IA	2	1.0191
TCGA-NC-A5HI	68	Female	No	R-Lower	Peripheral Lung	R0	T2	N0	M0	Stage IB	2	1.0164
TCGA-NC-A5HG	59	Male	No	R-Lower	Central Lung	R0	T2	N2	M0	Stage IIIA	4	1.0132
TCGA-43-3394	52	Male	No	L-Lower	[Not Available]	R0	T2a	N0	M0	Stage IB	2	1.0014
TCGA-51-4079	73	Female	No	R-Upper	Central Lung	R0	T2	N0	[Not Available]	Stage IB	4	0.9901
TCGA-60-2696	76	Female	Yes	L-Upper	Central Lung	RX	T2	N0	M0	Stage IIA	3	0.9739
TCGA-22-5471	75	Male	Yes	L-Lower	[Not Available]	R2	T2	N0	M0	Stage IB	4	0.9691
TCGA-39-5036	73	Male	No	L-Upper	Peripheral Lung	R0	T2	N0	M0	Stage IB	4	0.9658
TCGA-66-2787	57	Male	No	[Discrepancy]	[Not Available]	R0	T1	N0	M0	Stage IA	4	0.9622
TCGA-92-8065	74	Female	No	L-Lower	Central Lung	RX	T3	N0	MX	Stage IIB	3	0.9616
TCGA-98-A538	67	Male	No	L-Upper	[Not Available]	R0	T3	N0	M0	Stage IIB	4	0.9553
TCGA-56-8307	55	Female	No	R-Lower	[Not Available]	R0	T3	N0	M0	Stage IIB	2	0.9464
TCGA-85-8354	53	Male	No	R-Lower	Peripheral Lung	R0	T2a	N0	M0	Stage IB	2	0.9428
TCGA-22-5477	65	Male	No	R-Lower	[Not Available]	R0	T1	N0	M0	Stage IA	2	0.9425
TCGA-34-5241	79	Male	No	R-Lower	[Not Available]	[Not Available]	T2	N0	M0	Stage IB	3	0.9394
TCGA-56-8504	74	Male	Yes, History of Prior Malignancy	L-Upper	[Not Available]	R0	T2a	N0	MX	Stage IB	4	0.9006
TCGA-34-5927	70	Female	No	R-Lower	[Not Available]	[Not Available]	T1	N0	M0	Stage IA	[Not Available]	0.8812
TCGA-22-5482	81	Male	No	L-Upper	[Not Available]	R0	T2a	N0	M0	Stage IB	4	0.8605
TCGA-LA-A446	68	Male	No	R-Lower	Central Lung	R0	T1b	N0	MX	Stage IA	2	0.8506
TCGA-85-A511	62	Male	No	L-Lower	Peripheral Lung	R0	T2b	N1	M0	Stage IIB	2	0.8495
TCGA-NC-A5HL	73	Male	No	R-Upper	Central Lung	R0	T2b	N0	M0	Stage IIA	4	0.8249
TCGA-NK-A7XE	66	Male	Yes, History of Prior Malignancy	L-Upper	[Not Available]	[Not Available]	T4	N2	M0	Stage IIIB	5	0.8196
TCGA-85-8288	70	Male	No	R-Middle	Central Lung	R0	T1b	N1	M0	Stage IIA	2	0.8194
TCGA-39-5022	76	Male	No	R-Upper	Peripheral Lung	R0	T2a	N0	M0	Stage IB	4	0.8153
TCGA-43-6770	59	Female	No	L-Upper	[Not Available]	RX	T2a	N0	MX	Stage IB	2	0.8132
TCGA-56-8083	56	Male	No	L-Upper	[Not Available]	R0	T2a	N0	MX	Stage IB	4	0.8055
TCGA-52-7810	60	Female	No	R-Upper	[Not Available]	[Not Available]	T3	N0	M0	Stage IIB	3	0.7966
TCGA-39-5040	59	Male	No	L-Upper	Peripheral Lung	R0	T2a	N2	M0	Stage IIIA	4	0.7872
TCGA-18-3414	73	Male	No	R-Lower	[Not Available]	R0	T4	N1	M1	Stage IV	4	0.7862
TCGA-77-8153	77	Female	No	R-Lower	Peripheral Lung	R0	T2	N0	M0	Stage IB	3	0.7614
TCGA-18-4086	64	Male	No	R-Lower	[Not Available]	R0	T2	N0	M0	Stage IB	4	0.7597
TCGA-66-2792	58	Male	No	L-Lower	[Not Available]	R0	T2	N1	M0	Stage IIB	4	0.7368
TCGA-77-7139	56	Male	No	R-Lower	Central Lung	R0	T2	N1	M0	Stage IIB	4	0.7348
TCGA-66-2734	62	Female	No	L-Lower	[Not Available]	R0	T2	N0	M0	Stage IB	4	0.7266
TCGA-XC-AA0X	77	Female	No	R-Lower	Central Lung	R0	T1a	N0	M0	Stage IA	2	0.7261
TCGA-33-AASL	57	Female	No	R-Upper	[Not Available]	R0	T1	N0	MX	Stage IA	2	0.6873
TCGA-60-2714	66	Female	No	R-Upper	Peripheral Lung	R0	T2	N1	M0	Stage IIB	4	0.6774
TCGA-58-8388	60	Male	No	L-Upper	Peripheral Lung	R0	T2a	N0	M0	Stage IB	2	0.6622
TCGA-90-7766	66	Female	Yes	R-Upper	[Not Available]	R0	T1b	N0	MX	Stage IA	2	0.6578
TCGA-77-8128	60	Male	No	Other (please specify)	Central Lung	R0	T2	N2	M0	Stage IIIA	2	0.6556
TCGA-34-5234	71	Female	No	L-Upper	Central Lung	R0	T1	N0	M0	Stage IA	4	0.6514
TCGA-46-6025	71	Male	No	R-Lower	Central Lung	R0	T2b	N1	M0	Stage IIB	4	0.6505
TCGA-18-5595	50	Male	Yes	R-Lower	[Not Available]	R0	T2	N0	M0	Stage IB	1	0.6399
TCGA-90-7769	55	Male	No	[Not Available]	[Not Available]	R0	T2b	N1	MX	Stage IIB	3	0.6395
TCGA-56-7221	79	Male	Yes	R-Lower	[Not Available]	R0	T2	N0	M0	Stage IB	3	0.6386
TCGA-52-7622	62	Female	No	R-Lower	Central Lung	R0	T1a	N0	M0	Stage IA	4	0.633
TCGA-39-5028	75	Male	No	R-Upper	Central Lung	R0	T4	N1	M0	Stage IIIA	3	0.6134
TCGA-43-A474	66	Male	Yes, History of Prior Malignancy	L-Upper	[Not Available]	R0	T2b	N0	M0	Stage IIA	4	0.6118
TCGA-66-2780	65	Male	No	L-Upper	[Not Available]	R0	T2	N0	M0	Stage IB	3	0.6049
TCGA-60-2725	74	Male	No	L-Upper	Central Lung	R0	T2	N0	M0	Stage IB	3	0.6032
TCGA-37-A5EN	59	Male	No	R-Middle	Central Lung	[Not Available]	T4	N2	M0	Stage IIIB	[Not Available]	0.6002
TCGA-56-7579	61	Male	No	L-Upper	[Not Available]	R0	T3	N1	M0	Stage IIIA	4	0.5998
TCGA-22-4591	80	Male	No	R-Lower	Peripheral Lung	R0	T3	N2	M0	Stage IIIA	2	0.5928
TCGA-77-8007	68	Male	No	R-Upper	Central Lung	R0	T2	N1	M0	Stage IIB	2	0.5886
TCGA-18-3412	52	Male	No	L-Lower	Central Lung	R0	T2	N0	M0	Stage IB	4	0.582
TCGA-18-3412	67	Male	No	L-Lower	[Not Available]	R2	T2	N3	M0	Stage IIIB	4	0.582
TCGA-34-7107	70	Male	No	R-Lower	[Not Available]	[Not Available]	T2a	N0	M0	Stage II	4	0.5817
TCGA-77-6843	74	Male	No	R-Upper	Central Lung	R0	T1	N1	M0	Stage IIA	2	0.5708
TCGA-98-A53J	77	Male	No	R-Upper	[Not Available]	R0	T2a	N0	M0	Stage IB	3	0.568
TCGA-33-A5GW	67	Male	No	R-Lower	[Not Available]	R0	T1a	N1	MX	Stage IIA	4	0.565
TCGA-43-3920	71	Male	No	R-Upper	[Not Available]	R0	T2	N0	M0	Stage IB	4	0.5607
TCGA-34-2596	70	Male	No	Bronchial	[Not Available]	R0	T2	N1	M0	Stage IIB	3	0.5267
TCGA-66-2800	70	Male	No	R-Upper	[Not Available]	R0	T4	N0	M0	Stage IIIB	4	0.513
TCGA-33-6737	71	Male	Yes	R-Upper	[Not Available]	[Not Available]	T2	N2	M0	Stage IIIA	4	0.5097
TCGA-NC-A5HN	77	Male	No	L-Lower	Central Lung	R0	T2a	N1	M0	Stage IIA	4	0.5072
TCGA-85-A4CN	56	Female	No	L-Lower	Peripheral Lung	R0	T2b	N1	M0	Stage IIB	4	0.5007
TCGA-33-AAS8	59	Female	No	R-Upper	[Not Available]	R0	T1	N0	MX	Stage IA	4	0.4933
TCGA-56-7823	58	Female	No	R-Upper	[Not Available]	[Not Available]	T1b	N1	M0	Stage IIA	4	0.4666
TCGA-79-5596	[Not Available]	Male	No	L-Upper	Peripheral Lung	R0	T3	N1	M0	Stage IIIA	4	0.4636
TCGA-63-A5MI	65	Male	No	Bronchial	Peripheral Lung	R0	T2	N2	M0	Stage IIIA	4	0.4322
TCGA-58-8391	57	Female	No	Bronchial	Central Lung	R0	T2	N2	M0	Stage IIIA	2	0.422
TCGA-22-A5C4	70	Male	Yes, History of Prior Malignancy	R-Lower	Central Lung	R0	T2b	N0	M0	Stage IIA	4	0.4152
TCGA-33-AASJ	60	Male	No	R-Lower	[Not Available]	R0	T2	N0	MX	Stage IB	4	0.4142
TCGA-96-7544	83	Male	No	L-Lower	[Not Available]	[Not Available]	T2	N1	MX	Stage IIB	2	0.4135
TCGA-43-7656	71	Male	No	R-Lower	[Not Available]	[Not Available]	T1b	N0	MX	Stage IA	4	0.4066
TCGA-85-8582	49	Male	No	L-Upper	Central Lung	R0	T1a	N0	M0	Stage IA	2	0.4029
TCGA-94-7033	73	Male	Yes	[Discrepancy]	[Not Available]	R0	T2	N0	MX	Stage IB	4	0.3901
TCGA-92-7340	45	Female	No	R-Upper	Central Lung	R1	T2a	N1	MX	Stage IIA	4	0.3794
TCGA-85-8071	52	Male	No	R-Upper	Central Lung	R0	T1a	N1	M0	Stage IIA	2	0.3783
TCGA-58-A46N	52	Male	No	R-Lower	Central Lung	R0	T2a	N0	M0	Stage IB	2	0.3745
TCGA-34-5928	83	Female	No	L-Lower	[Not Available]	[Not Available]	T2	N1	M0	Stage IIB	3	0.34
TCGA-85-8048	62	Male	No	L-Lower	Peripheral Lung	R0	T1	N0	M0	Stage IA	2	0.3297
TCGA-96-7545	73	Male	Yes	R-Lower	[Not Available]	[Not Available]	T1	N0	MX	Stage IA	4	0.3282
TCGA-98-8023	70	Male	No	Other (please specify)	[Not Available]	R0	T3	N1	M0	Stage IIIA	2	0.3238
TCGA-77-6845	69	Male	No	R-Middle	Central Lung	R0	T3	N0	M0	Stage IIB	4	0.3221
TCGA-18-3419	73	Male	No	L-Lower	[Not Available]	R0	T2	N1	M0	Stage IIB	4	0.314
TCGA-33-4532	68	Male	Yes	R-Lower	[Not Available]	R0	T2	N0	M0	Stage IB	2	0.3084
TCGA-39-5035	72	Female	No	R-Lower	Central Lung	R0	T1b	N0	M0	Stage IA	4	0.3039
TCGA-22-1016	65	Male	No	R-Upper	[Not Available]	R0	T2	N0	M0	Stage IB	3	0.3
TCGA-56-8304	73	Female	No	R-Upper	[Not Available]	R0	T1b	N0	MX	Stage IA	2	0.279
TCGA-63-A5MT	74	Male	No	R-Upper	Peripheral Lung	R0	T3	N0	M0	Stage IIB	4	0.2775
TCGA-34-5231	72	Male	No	R-Upper	[Not Available]	[Not Available]	T1	N0	M0	Stage IA	3	0.2752
TCGA-22-1011	73	Male	No	R-Upper	[Not Available]	R0	T2	N0	M0	Stage IB	2	0.2642
TCGA-66-2781	67	Male	No	L-Upper	[Not Available]	R0	T2	N0	M0	Stage IB	4	0.2542
TCGA-39-5019	70	Male	No	R-Upper	Peripheral Lung	R0	T2a	N0	M0	Stage IB	3	0.2525
TCGA-37-4130	56	Male	No	R-Upper	Central Lung	R0	T1b	N0	M0	Stage IA	4	0.2465
TCGA-66-2788	56	Male	No	L-Lower	[Not Available]	R0	T2	N0	M0	Stage IB	4	0.2309
TCGA-34-8454	62	Female	No	R-Lower	[Not Available]	R0	T3	N1	M0	Stage IIIA	4	0.2289
TCGA-22-5480	66	Female	No	L-Upper	Central Lung	R0	T1b	N0	M0	Stage IA	4	0.2252
TCGA-96-8169	67	Female	No	R-Lower	[Not Available]	[Not Available]	T1a	N0	M0	Stage IA	4	0.2168
TCGA-85-A4CL	65	Male	No	R-Lower	Central Lung	R0	T1b	N0	M0	Stage IA	2	0.2146
TCGA-22-4596	69	Female	No	L-Upper	[Not Available]	R0	T1b	N0	M0	Stage IB	4	0.1953
TCGA-68-7756	84	Male	No	L-Upper	Peripheral Lung	[Not Available]	T4	N1	MX	Stage IIIA	3	0.194
TCGA-37-A5EL	53	Male	No	L-Upper	Central Lung	[Not Available]	T3	N0	M0	Stage IIB	[Not Available]	0.1903
TCGA-O2-A52V	75	Female	No	L-Upper	[Not Available]	[Not Available]	T3	N0	MX	Stage II	4	0.1855
TCGA-66-2773	69	Male	No	L-Lower	[Not Available]	R0	T2	N0	M0	Stage IB	3	0.1854
TCGA-21-1082	61	Male	No	L-Lower	[Not Available]	R0	T2	N0	M0	Stage IB	[Not Available]	0.1797
TCGA-85-7843	50	Male	No	L-Upper	Central Lung	R0	T2a	N1	M0	Stage IIA	2	0.1657
TCGA-60-2698	62	Male	No	R-Lower	[Not Available]	RX	T2	N1	M0	Stage IIB	4	0.163
TCGA-39-5024	65	Female	No	Bronchial	Central Lung	R0	T2a	N2	M0	Stage IIIA	4	0.1587
TCGA-43-7658	75	Female	Yes	R-Upper	[Not Available]	[Not Available]	T1	N0	M0	Stage IA	4	0.1584
TCGA-60-2704	73	Male	No	R-Upper	Central Lung	R0	T2	N1	M0	Stage IIB	2	0.1556
TCGA-51-4081	55	Male	No	R-Upper	Central Lung	R0	T2a	N1	M0	Stage IIB	2	0.1506
TCGA-68-7755	60	Female	No	R-Lower	Peripheral Lung	[Not Available]	T1b	N1	M0	Stage IIA	4	0.1457
TCGA-94-A5I6	62	Male	No	L-Lower	Peripheral Lung	RX	T3	N0	M0	Stage IIB	4	0.1298
TCGA-63-A5ML	68	Male	No	R-Lower	[Not Available]	R0	T2	N0	M0	Stage IB	4	0.1255
TCGA-58-A46K	59	Male	No	R-Lower	Peripheral Lung	R0	T2	N2	M0	Stage IIIA	4	0.1248
TCGA-90-7964	70	Male	Yes	R-Upper	[Not Available]	R0	T2a	N0	MX	Stage IB	4	0.1226
TCGA-60-2712	79	Female	Yes	L-Upper	Central Lung	R0	T2	N1	M0	Stage IIB	3	0.1184
TCGA-56-7580	84	Male	No	L-Lower	[Not Available]	R0	T2a	N0	M0	Stage IB	3	0.1159
TCGA-63-A5MB	62	Male	No	L-Upper	[Not Available]	R0	T2	N0	M0	Stage IB	3	0.0997
TCGA-33-AASD	83	Male	No	R-Lower	[Not Available]	R0	T1	N0	MX	Stage IA	2	0.0975
TCGA-66-2793	68	Male	No	R-Middle	[Not Available]	R0	T4	N1	M0	Stage IIIB	4	0.0927
TCGA-63-5131	[Not Available]	Male	No	R-Lower	Central Lung	R0	T2	N1	M0	Stage IIB	4	0.0913
TCGA-85-A50M	47	Male	No	R-Upper	Peripheral Lung	R0	T2b	N0	M0	Stage IIA	4	0.0738
TCGA-39-5039	76	Male	Yes	R-Upper	Central Lung	R0	T2b	N0	M0	Stage IIA	3	0.0706
TCGA-77-7142	59	Female	No	L-Upper	Peripheral Lung	R0	T2	N0	M0	Stage IB	4	0.0654
TCGA-60-2709	69	Male	No	L-Upper	Peripheral Lung	R0	T2	N0	MX	Stage IB	2	0.0601
TCGA-66-2766	54	Male	No	L-Upper	[Not Available]	R0	T2	N2	M0	Stage IIIA	4	0.0598
TCGA-63-7021	[Not Available]	Male	No	L-Upper	Peripheral Lung	R0	T1	N0	M0	Stage IA	4	0.0585
TCGA-22-4604	73	Male	No	L-Upper	Central Lung	R0	T2a	N1	M0	Stage IIA	2	0.0542
TCGA-22-5473	78	Male	No	[Discrepancy]	[Not Available]	R0	T3	N0	M0	[Discrepancy]	3	0.0521
TCGA-85-8355	63	Male	No	L-Upper	Central Lung	R0	T1a	N0	M0	Stage IA	1	0.0436
TCGA-77-A5G7	63	Male	No	L-Upper	Peripheral Lung	R0	T1	N0	M0	Stage IA	2	0.0331
TCGA-21-5783	76	Male	No	L-Upper	Peripheral Lung	R0	T2	N0	M0	Stage IB	3	0.0265
TCGA-O2-A5IB	71	Female	No	R-Middle	[Not Available]	[Not Available]	T3	N1	MX	Stage III	4	0.0232
TCGA-56-7730	73	Male	No	R-Upper	Peripheral Lung	R1	T2b	N0	M0	Stage IIA	2	0.0124
TCGA-NC-A5HT	69	Male	No	Other (please specify)	Central Lung	R0	T3	N1	M0	Stage IIIA	4	0.0114
TCGA-63-A5M9	[Not Available]	Female	[Not Available]	L-Lower	[Not Available]	RX	T2	N1	M0	Stage IIB	4	0.0079
TCGA-77-8148	68	Male	No	Other (please specify)	Central Lung	R0	T3	N1	M0	Stage IIIA	4	0.004
TCGA-46-3766	62	Female	No	R-Lower	Central Lung	R0	T1	N0	M0	Stage IA	4	0.0037
TCGA-43-6771	85	Male	No	L-Upper	[Not Available]	RX	T2	N0	MX	Stage IB	3	0.0017
TCGA-39-5011	70	Female	No	R-Lower	Peripheral Lung	R0	T1b	N0	M0	Stage IA	4	-0.0087
TCGA-34-5236	60	Male	No	L-Upper	[Not Available]	[Not Available]	T3	N0	M0	Stage IIB	[Not Available]	-0.0247
TCGA-85-7698	48	Male	No	R-Upper	Central Lung	R0	T1b	N0	M0	Stage IA	3	-0.0269
TCGA-NK-A5D1	57	Male	Yes, History of Prior Malignancy	R-Upper	[Not Available]	[Not Available]	T2a	N1	M0	Stage IIA	[Discrepancy]	-0.029
TCGA-60-2710	67	Female	No	L-Upper	Peripheral Lung	[Not Available]	T1	N1	M0	Stage IIA	4	-0.0359
TCGA-94-A4VJ	71	Female	No	Bronchial	Central Lung	[Not Available]	T1b	N0	M0	Stage IA	4	-0.0529
TCGA-66-2794	64	Male	No	L-Upper	[Not Available]	R0	T4	N2	M0	Stage IIIB	4	-0.057
TCGA-56-1622	58	Male	No	R-Lower	[Not Available]	R0	T2	N0	M0	Stage IB	4	-0.0676
TCGA-85-8580	52	Female	No	R-Lower	[Not Available]	R0	T2a	N0	M0	Stage IB	4	-0.0738
TCGA-85-6561	66	Male	No	R-Upper	Central Lung	R0	T2a	NX	M0	Stage IB	4	-0.0743
TCGA-60-2707	70	Male	No	L-Upper	Peripheral Lung	RX	T2	N0	M0	Stage IB	3	-0.0752
TCGA-77-8143	76	Male	No	L-Upper	Peripheral Lung	R0	T2	N2	M0	Stage IIIA	4	-0.0767
TCGA-85-8352	67	Male	No	R-Upper	Peripheral Lung	R0	T3	N1	M0	Stage IIIA	2	-0.0771
TCGA-85-8072	60	Male	No	L-Upper	Central Lung	R0	T1a	N0	M0	Stage IA	2	-0.0829
TCGA-NC-A5HF	74	Male	No	L-Lower	Peripheral Lung	R0	T4	N0	MX	Stage IIIB	2	-0.0895
TCGA-J1-A4AH	70	Male	Yes, History of Synchronous/Bilateral Malignancy	L-Lower	[Not Available]	R0	T2b	N0	MX	Stage IIA	4	-0.118
TCGA-94-7943	80	Male	Yes	L-Lower	[Not Available]	R0	T1b	NX	MX	Stage IA	3	-0.12
TCGA-34-5232	75	Female	No	L-Upper	[Not Available]	[Not Available]	T1	N1	M0	Stage IIA	[Not Available]	-0.1234
TCGA-NK-A5CR	77	Male	No	R-Upper	[Not Available]	[Not Available]	T2	N0	MX	Stage IB	3	-0.124
TCGA-56-5897	74	Male	No	R-Upper	[Not Available]	[Not Available]	T1b	N0	MX	Stage IA	3	-0.1279
TCGA-43-2581	47	Female	No	R-Upper	[Not Available]	R0	T3	N1	M0	Stage IIIA	2	-0.1287
TCGA-56-8629	63	Male	No	L-Lower	[Not Available]	R0	T2b	N0	MX	Stage IIA	4	-0.1484
TCGA-56-A62T	78	Male	No	L-Upper	Central Lung	R1	T2b	N0	MX	Stage IIA	2	-0.1525
TCGA-6A-AB49	73	Female	No	L-Lower	Central Lung	RX	T2	N0	MX	Stage IB	3	-0.1608
TCGA-NC-A5HH	53	Male	No	L-Lower	Peripheral Lung	R0	T1	N0	M0	Stage IA	2	-0.1676
TCGA-77-A5GA	76	Male	No	L-Upper	Central Lung	R0	T2a	N0	M0	Stage IB	3	-0.1782
TCGA-77-A5G6	66	Male	No	R-Upper	Peripheral Lung	R0	T2	N2	M0	Stage IIIA	2	-0.1788
TCGA-96-8170	75	Female	No	R-Lower	[Not Available]	[Not Available]	T1a	N1	M0	Stage IIA	4	-0.1853
TCGA-70-6722	47	Male	No	R-Upper	[Not Available]	RX	T3	N1	M0	Stage IIIA	1	-0.1868
TCGA-39-5030	81	Female	No	L-Lower	Peripheral Lung	R0	T2a	N2	M0	Stage IIIA	3	-0.1962
TCGA-56-A4BX	70	Male	No	R-Lower	Central Lung	R0	T2b	N0	MX	Stage IIA	4	-0.1999
TCGA-77-A5G3	63	Male	No	Bronchial	Central Lung	R0	T2	N1	M0	Stage IIB	4	-0.2023
TCGA-34-8455	67	Male	No	L-Upper	[Not Available]	R0	T4	N0	M1a	Stage IV	4	-0.2229
TCGA-21-1083	75	Male	Yes	L-Upper	[Not Available]	R0	T1	N0	M0	Stage IA	2	-0.2293
TCGA-18-3410	81	Male	Yes	R-Lower	Peripheral Lung	R0	T3	N0	M0	Stage IIB	3	-0.2343
TCGA-85-A53L	63	Male	No	R-Middle	Peripheral Lung	R0	T2b	N0	M0	Stage IIA	4	-0.2356
TCGA-33-4547	68	Male	No	R-Upper	[Not Available]	R0	T2	N0	M0	Stage IB	3	-0.2496
TCGA-85-A510	74	Female	No	L-Lower	Peripheral Lung	R0	T2b	N1	M0	Stage IIB	2	-0.2529
TCGA-60-2726	56	Male	No	R-Middle	Central Lung	R0	T2	N1	M0	Stage IIA	4	-0.2564
TCGA-85-A4QQ	68	Male	No	R-Lower	Central Lung	R0	T2a	N0	M0	Stage IB	2	-0.2594
TCGA-77-8133	74	Male	No	Other (please specify)	Central Lung	R0	T1	N1	M0	Stage IIA	2	-0.2631
TCGA-56-8201	74	Male	Yes, History of Prior Malignancy	R-Upper	[Not Available]	R0	T3	N0	MX	Stage IIB	4	-0.2711
TCGA-22-5492	73	Female	No	L-Upper	[Not Available]	R0	T2a	N2	M0	Stage IIIA	4	-0.2734
TCGA-56-6545	77	Female	No	R-Upper	[Not Available]	R0	T2a	N0	M0	Stage IB	4	-0.2829
TCGA-66-2789	73	Male	No	L-Lower	[Not Available]	R0	T1	N3	M0	Stage IIIB	4	-0.285
TCGA-85-8049	57	Male	No	L-Lower	Central Lung	R0	T2a	N0	M0	Stage IB	1	-0.2917
TCGA-34-2600	76	Female	No	R-Lower	Central Lung	R0	T1	N0	M0	Stage IA	4	-0.3004
TCGA-77-8146	72	Male	No	R-Upper	Peripheral Lung	R0	T1	N0	M0	Stage IA	2	-0.305
TCGA-98-A53I	64	Male	No	R-Upper	[Not Available]	R0	T2a	N1	M0	Stage IIA	4	-0.3071
TCGA-66-2744	71	Male	No	R-Lower	[Not Available]	R0	T2	N1	M0	Stage IIB	4	-0.3175
TCGA-77-8131	72	Male	No	L-Lower	Peripheral Lung	R0	T2	NX	M0	Stage IB	4	-0.3315
TCGA-NK-A5CX	73	Male	No	R-Lower	[Not Available]	[Not Available]	T2b	N0	MX	Stage IIA	4	-0.3359
TCGA-NC-A5HE	60	Male	Yes, History of Prior Malignancy	L-Upper	Central Lung	R0	T2	N1	M0	Stage IIB	4	-0.3453
TCGA-39-5031	76	Female	No	L-Upper	Peripheral Lung	R0	T1a	N0	M0	Stage IA	4	-0.3474
TCGA-90-A59Q	61	Female	No	R-Upper	[Not Available]	R0	T2a	N1	MX	Stage IIA	2	-0.349
TCGA-77-6844	74	Male	No	R-Lower	Central Lung	R0	T3	N1	M0	Stage IIIA	4	-0.3533
TCGA-94-8490	70	Male	No	R-Upper	[Not Available]	R0	T3	N0	M0	Stage IIB	5	-0.3551
TCGA-92-8063	52	Male	No	L-Upper	Central Lung	RX	T2b	N2	MX	Stage IIIA	2	-0.3576
TCGA-56-A4BY	66	Male	Yes, History of Prior Malignancy	L-Upper	Central Lung	RX	T2a	N0	MX	Stage IB	4	-0.3653
TCGA-96-A4JK	65	Male	Yes, History of Prior Malignancy	R-Upper	[Not Available]	R0	T2a	N1	M0	Stage IIA	2	-0.3657
TCGA-22-4593	77	Male	No	R-Lower	Central Lung	R0	T2b	N0	M0	Stage IIA	4	-0.3715
TCGA-60-2706	58	Male	No	R-Upper	[Not Available]	[Not Available]	T1	N0	M0	Stage IA	2	-0.3867
TCGA-33-6738	80	Male	No	L-Upper	[Not Available]	[Not Available]	T1	N2	MX	Stage IIIA	4	-0.3906
TCGA-63-6202	[Not Available]	Male	No	R-Upper	Central Lung	R0	T2	N0	M0	Stage IIA	4	-0.4016
TCGA-60-2721	73	Male	Yes	R-Upper	Central Lung	R0	T2	N0	M0	Stage IB	4	-0.4059
TCGA-66-2767	62	Male	No	R-Lower	[Not Available]	R0	T2	N3	M0	Stage IIIB	4	-0.4161
TCGA-39-5027	73	Male	No	R-Lower	Peripheral Lung	R0	T2a	N0	M0	Stage IB	4	-0.4226
TCGA-85-8070	71	Male	No	L-Upper	Peripheral Lung	R0	T2	N0	M0	Stage IB	2	-0.4272
TCGA-34-2608	84	Male	No	L-Upper	[Not Available]	R0	T2	N0	M0	Stage IB	3	-0.4377
TCGA-NC-A5HM	76	Male	Yes, History of Synchronous/Bilateral Malignancy	R-Lower	Peripheral Lung	R0	T2a	N0	M0	Stage IB	3	-0.4461
TCGA-43-8115	72	Female	No	L-Lower	[Not Available]	R0	T2a	N1	MX	Stage IIA	4	-0.4469
TCGA-O2-A52Q	44	Female	No	R-Upper	[Not Available]	[Not Available]	T3	N1	MX	Stage III	2	-0.4483
TCGA-34-5929	78	Female	No	L-Upper	[Not Available]	[Not Available]	T2	N0	M0	Stage IB	3	-0.4493
TCGA-43-8118	55	Female	Yes, History of Synchronous/Bilateral Malignancy	R-Upper	[Not Available]	[Not Available]	T1b	N0	M0	Stage IA	2	-0.4507
TCGA-77-7335	62	Female	No	[Not Available]	Central Lung	R0	T4	N2	M0	Stage IIIB	3	-0.4583
TCGA-77-8136	74	Female	No	Other (please specify)	Central Lung	R0	T2	N1	M0	Stage IIB	2	-0.4611
TCGA-56-8503	76	Female	No	R-Lower	Peripheral Lung	R0	T3	N0	M0	Stage IIB	2	-0.4615
TCGA-94-A5I4	61	Male	Yes, History of Prior Malignancy	Bronchial	Central Lung	RX	T2a	N1	MX	Stage IIA	4	-0.4626
TCGA-85-7950	46	Male	No	L-Upper	Central Lung	RX	T2a	N0	M0	Stage IB	2	-0.4631
TCGA-56-8082	80	Female	No	R-Lower	[Not Available]	R0	T2b	N0	MX	Stage IIA	3	-0.4669
TCGA-56-A4ZK	76	Female	No	R-Lower	Central Lung	R1	T2	N0	M0	Stage IB	4	-0.4719
TCGA-60-2695	74	Female	No	L-Upper	[Not Available]	R0	T2	N0	M0	Stage IB	3	-0.4726
TCGA-56-8625	66	Female	No	R-Lower	Peripheral Lung	RX	T3	N1	MX	Stage IIIA	2	-0.4733
TCGA-22-1005	63	Male	No	R-Upper	[Not Available]	R0	T1	N0	M0	Stage IA	4	-0.4758
TCGA-77-8140	66	Female	No	R-Lower	Peripheral Lung	R0	T2	N1	M0	Stage IIB	4	-0.4781
TCGA-63-A5MN	78	Female	No	R-Upper	[Not Available]	R1	T3	N0	M0	Stage IIB	1	-0.493
TCGA-22-4609	81	Male	No	R-Upper	[Not Available]	R0	T1	N0	M0	Stage IA	2	-0.4993
TCGA-66-2790	72	Male	No	L-Upper	[Not Available]	R0	T2	N1	M0	Stage IIB	4	-0.5074
TCGA-O2-A52N	78	Male	No	R-Upper	[Not Available]	[Not Available]	T2	N0	MX	Stage I	4	-0.5109
TCGA-NC-A5HO	70	Female	No	L-Upper	Central Lung	[Not Available]	T3	N1	M0	Stage IIIA	4	-0.5133
TCGA-96-A4JL	78	Female	No	L-Lower	[Not Available]	R0	T2a	N1	M0	Stage IIA	1	-0.5149
TCGA-46-3769	57	Male	No	R-Upper	Central Lung	R1	T4	N0	M0	[Discrepancy]	4	-0.5239
TCGA-98-8022	61	Male	No	R-Upper	[Not Available]	R0	T1a	N0	M0	Stage IA	4	-0.5423
TCGA-22-1002	69	Male	No	R-Middle	[Not Available]	R0	T1	N0	M0	Stage IA	4	-0.5487
TCGA-52-7811	67	Male	No	L-Lower	[Not Available]	R0	T2	N0	M0	Stage IB	2	-0.5552
TCGA-43-7657	68	Female	Yes	R-Upper	[Not Available]	[Not Available]	T1	N0	MX	Stage IA	4	-0.5584
TCGA-85-8287	72	Male	No	L-Upper	Central Lung	R0	T1b	N0	M0	Stage IA	2	-0.5609
TCGA-98-8021	75	Female	No	R-Upper	[Not Available]	R0	T1a	N0	M0	Stage IA	4	-0.5684
TCGA-22-4605	78	Female	No	R-Upper	[Not Available]	R0	T2	N0	M0	Stage IB	4	-0.5709
TCGA-18-3409	74	Male	Yes	L-Upper	[Not Available]	R0	T1	N0	M0	Stage IA	3	-0.5767
TCGA-O2-A52W	63	Male	Yes, History of Prior Malignancy	R-Lower	[Not Available]	[Not Available]	T2	N0	MX	Stage I	4	-0.5822
TCGA-60-2716	39	Male	No	L-Upper	Central Lung	R0	T2	N1	M0	Stage IIB	1	-0.5854
TCGA-60-2720	60	Female	No	R-Lower	Central Lung	R0	T2	N0	M0	Stage IB	4	-0.5927
TCGA-77-7465	58	Male	No	R-Upper	[Not Available]	R0	T2a	N1	M0	Stage IIA	2	-0.5982
TCGA-58-8390	70	Male	No	R-Lower	Central Lung	R0	T2b	N0	M0	Stage IIA	4	-0.6072
TCGA-NC-A5HK	58	Female	No	Other (please specify)	Peripheral Lung	R0	T3	N0	M0	Stage IIB	4	-0.6091
TCGA-56-A49D	67	Male	No	L-Upper	Central Lung	R0	T2a	N2	MX	Stage IIIA	4	-0.6096
TCGA-37-4129	52	Female	No	R-Middle	Central Lung	R0	T1b	N0	M0	Stage IA	4	-0.6304
TCGA-56-7822	75	Male	No	R-Upper	[Not Available]	R0	T2b	N1	M0	Stage IIB	4	-0.6355
TCGA-63-7020	[Not Available]	Male	No	R-Upper	Peripheral Lung	R0	T1	N0	M0	Stage IA	4	-0.6437
TCGA-98-A539	63	Male	Yes, History of Prior Malignancy	L-Upper	[Not Available]	R0	T3	N0	M0	Stage IIB	2	-0.6483
TCGA-58-A46L	73	Male	No	R-Upper	Central Lung	R0	T2	N2	M0	Stage IIIA	5	-0.6587
TCGA-63-7022	[Not Available]	Female	No	L-Upper	Peripheral Lung	R0	T1	N0	M0	Stage IA	4	-0.659
TCGA-56-8308	79	Male	Yes, History of Prior Malignancy	L-Upper	[Not Available]	R1	T3	N0	MX	Stage IIB	3	-0.6607
TCGA-43-6647	69	Female	No	R-Lower	[Not Available]	RX	T2b	N1	MX	Stage IIB	4	-0.6672
TCGA-77-6842	79	Male	No	[Not Available]	Central Lung	R0	T2	N1	M0	Stage IIB	4	-0.6744
TCGA-77-8138	74	Male	No	L-Upper	Peripheral Lung	R0	T2	N0	M0	Stage IB	4	-0.6752
TCGA-77-8145	73	Male	No	Other (please specify)	Central Lung	R1	T4	N1	M0	Stage IIIB	2	-0.6769
TCGA-NK-A5CT	70	Male	Yes, History of Prior Malignancy	L-Lower	[Not Available]	[Not Available]	T1	N0	M0	Stage IA	[Discrepancy]	-0.6778
TCGA-85-A4JC	84	Male	No	L-Upper	Central Lung	R0	T2b	N0	M0	Stage IIA	2	-0.6841
TCGA-66-2757	65	Female	No	L-Upper	[Not Available]	R0	T1	N0	M0	Stage IA	4	-0.7043
TCGA-21-1079	71	Male	No	L-Upper	[Not Available]	R0	T3	N0	M0	Stage IIIA	3	-0.7078
TCGA-77-8008	68	Male	No	R-Lower	Central Lung	R0	T2	N0	M0	Stage IB	4	-0.7122
TCGA-NC-A5HJ	59	Male	No	R-Middle	Peripheral Lung	R0	T3	N0	M0	Stage IIB	4	-0.7131
TCGA-18-3407	72	Male	Yes	L-Upper	[Not Available]	R0	T2	N0	M0	Stage IB	3	-0.7159
TCGA-21-1078	77	Male	Yes	R-Lower	[Not Available]	R0	T2	N0	M0	Stage IB	4	-0.7273
TCGA-63-A5MM	69	Female	No	Bronchial	[Not Available]	R0	T2	N1	M0	Stage IIB	3	-0.7295
TCGA-56-A4BW	55	Male	No	L-Upper	Central Lung	R0	T2a	N1	M0	Stage IIA	4	-0.748
TCGA-56-5898	69	Male	No	R-Upper	[Not Available]	R0	T1b	N0	M0	Stage IA	2	-0.7493
TCGA-46-3767	76	Male	No	L-Lower	Central Lung	R0	T1a	N0	M0	Stage IA	3	-0.7513
TCGA-63-A5MG	68	Male	No	L-Lower	[Not Available]	R0	T2	N0	M0	Stage IB	3	-0.7529
TCGA-56-7731	66	Female	No	R-Upper	[Not Available]	[Not Available]	T2a	N0	MX	Stage IB	4	-0.7626
TCGA-56-6546	67	Male	No	R-Upper	[Not Available]	[Not Available]	T2b	N0	MX	Stage IIA	4	-0.764
TCGA-90-6837	64	Male	No	R-Upper	[Not Available]	R0	T3	N0	MX	Stage IIB	4	-0.7869
TCGA-63-A5MV	69	Male	No	R-Lower	Peripheral Lung	R0	T2b	N0	M0	Stage IIA	4	-0.8053
TCGA-22-5472	67	Male	Yes	R-Lower	[Not Available]	R0	T2a	N0	M0	Stage IB	4	-0.8089
TCGA-58-8386	75	Male	No	R-Upper	Central Lung	R0	T3	NX	M1	Stage IV	2	-0.8096
TCGA-56-8624	84	Male	No	R-Lower	[Not Available]	R0	T3	N0	MX	Stage IIB	3	-0.8181
TCGA-63-A5MW	76	Male	No	R-Upper	Peripheral Lung	R0	T2	N0	M0	Stage IB	4	-0.8195
TCGA-60-2697	41	Male	No	R-Middle	[Not Available]	RX	T2	N2	M0	Stage IIA	[Not Available]	-0.8268
TCGA-43-5668	78	Male	Yes	R-Upper	[Not Available]	[Not Available]	T1b	N1	M0	Stage IIA	3	-0.8348
TCGA-21-1076	54	Female	No	L-Lower	[Not Available]	R0	T2	N0	M0	Stage IB	4	-0.8705
TCGA-60-2708	64	Female	No	L-Lower	Central Lung	R0	T2	N1	M0	Stage IIB	4	-0.8787
TCGA-85-6798	57	Male	No	R-Upper	Central Lung	R0	T3	N1	M0	Stage IIIA	2	-0.8801
TCGA-94-8491	73	Male	No	R-Lower	[Not Available]	[Not Available]	T2a	N1	M0	Stage IIA	3	-0.8814
TCGA-85-A50Z	57	Male	No	R-Upper	Peripheral Lung	R0	T2b	N0	M0	Stage IIA	2	-0.8912
TCGA-22-4595	57	Male	No	L-Lower	[Not Available]	R0	T3	N2	[Not Available]	Stage IIIA	2	-0.905
TCGA-60-2715	51	Male	Yes	L-Upper	[Not Available]	RX	T1	N0	M0	Stage IA	4	-0.9052
TCGA-43-6773	76	Male	No	R-Lower	[Not Available]	[Not Available]	T2	N1	MX	Stage IIB	3	-0.9088
TCGA-60-2713	64	Male	No	R-Lower	[Not Available]	R0	T2	N0	M0	Stage IB	2	-0.9178
TCGA-77-8150	64	Male	No	R-Lower	Central Lung	R0	T3	N1	M0	Stage IIIA	2	-0.9254
TCGA-85-8664	73	Male	No	R-Upper	[Not Available]	R0	T2b	N1	M0	Stage IIB	2	-0.9326
TCGA-22-5478	79	Male	No	R-Lower	Peripheral Lung	R0	T2a	N0	M0	Stage IB	4	-0.9549
TCGA-85-8479	66	Male	No	L-Lower	Central Lung	R0	T1a	N0	M0	Stage IA	4	-0.9803
TCGA-56-8309	66	Male	No	R-Lower	[Not Available]	R0	T1b	N0	MX	Stage IA	2	-0.9851
TCGA-85-A512	46	Male	No	L-Upper	Central Lung	R0	T1b	N1	M0	Stage IIA	2	-0.9883
TCGA-85-8481	70	Male	No	L-Upper	Peripheral Lung	R0	T3	N0	M0	Stage IIB	4	-0.989
TCGA-34-8456	71	Female	No	R-Lower	[Not Available]	R0	T2a	N1	M0	Stage IIA	5	-0.9906
TCGA-22-4601	73	Female	No	R-Upper	[Not Available]	R0	T4	N0	M0	Stage IIIA	2	-0.9952
TCGA-22-1000	76	Male	Yes	R-Lower	Central Lung	R0	T2	N0	M0	Stage IB	4	-0.9982
TCGA-21-5782	68	Female	No	L-Lower	[Not Available]	R0	T2	N0	M0	Stage IB	4	-1.0095
TCGA-68-A59I	73	Female	No	L-Lower	[Not Available]	[Not Available]	T3	N1	M0	Stage IIIA	4	-1.0191
TCGA-56-A4ZJ	75	Female	Yes, History of Prior Malignancy	R-Lower	[Not Available]	R0	T1a	N0	M0	Stage IA	4	-1.0203
TCGA-85-8584	71	Male	No	R-Upper	Central Lung	R0	T2a	N1	M0	Stage IIA	2	-1.0526
TCGA-98-A53B	69	Male	No	L-Upper	[Not Available]	R0	T2a	N0	M0	Stage IB	2	-1.0791
TCGA-85-8350	61	Male	No	R-Upper	Peripheral Lung	R0	T1b	N0	M0	Stage IA	2	-1.0982
TCGA-NC-A5HQ	70	Male	No	R-Middle	Central Lung	R0	T3	N2	M0	Stage IIIA	2	-1.1353
TCGA-77-8139	72	Male	No	R-Upper	Peripheral Lung	R0	T3	N0	M0	Stage IIB	2	-1.1422
TCGA-85-A4QR	67	Male	No	R-Upper	Central Lung	R0	T2a	N0	M0	Stage IB	4	-1.1619
TCGA-43-A56U	76	Female	No	L-Upper	[Not Available]	R0	T1b	N0	MX	Stage IA	4	-1.1665
TCGA-56-8622	68	Male	No	R-Lower	[Not Available]	R0	T2a	N0	M0	Stage IB	3	-1.1825
TCGA-68-7757	74	Male	No	L-Upper	[Not Available]	[Not Available]	T1b	N0	MX	Stage IA	4	-1.1947
TCGA-77-A5FZ	64	Male	No	L-Upper	Central Lung	R0	T4	N0	M0	Stage IIIB	4	-1.2004
TCGA-43-5670	70	Male	No	L-Lower	[Not Available]	[Not Available]	T2b	N0	M0	Stage IIA	3	-1.201
TCGA-92-8064	58	Male	No	R-Upper	Central Lung	RX	T2b	N0	MX	[Discrepancy]	4	-1.2019
TCGA-63-A5MS	78	Male	No	L-Upper	Central Lung	R0	T2	N0	M0	Stage IB	3	-1.2375
TCGA-56-A5DS	72	Female	No	R-Lower	[Not Available]	R0	T2a	N0	MX	Stage IB	2	-1.2421
TCGA-98-A53C	77	Female	No	R-Lower	[Not Available]	R0	T1a	N0	M0	Stage IA	4	-1.2662
TCGA-85-A4PA	61	Male	No	L-Lower	Central Lung	R0	T2a	N0	M0	Stage IB	4	-1.2812
TCGA-21-5786	64	Male	No	R-Upper	Central Lung	R0	T2	N0	M0	Stage IB	2	-1.2882
TCGA-60-2711	64	Female	Yes	R-Lower	Peripheral Lung	R0	T2	N0	M0	Stage IB	4	-1.2946
TCGA-98-A53H	76	Female	No	R-Upper	[Not Available]	R0	T1a	N0	M0	Stage IA	2	-1.3204
TCGA-37-4135	68	Male	No	R-Lower	Peripheral Lung	R0	T2a	N0	M0	Stage IB	4	-1.3395
TCGA-90-A4ED	69	Male	No	R-Upper	[Not Available]	[Not Available]	T2a	N0	MX	Stage IB	3	-1.3729
TCGA-85-A5B5	58	Male	No	R-Upper	Central Lung	R0	T1b	N0	M0	Stage IA	4	-1.3808
TCGA-21-A5DI	77	Male	Yes, History of Prior Malignancy	R-Lower	[Not Available]	R0	T1b	N0	M0	Stage IA	3	-1.4033
TCGA-77-8130	69	Male	No	L-Upper	Central Lung	R0	T2	N1	M0	Stage IIB	4	-1.4319
TCGA-L3-A4E7	71	Male	No	R-Lower	Central Lung	R0	T2a	N0	M0	Stage IB	2	-1.4454
TCGA-43-2576	62	Female	No	L-Upper	[Not Available]	R0	T2	N2	M0	Stage IIIA	4	-1.4546
TCGA-85-A4JB	74	Male	No	R-Upper	Central Lung	R0	T3	N0	M0	Stage IIB	2	-1.47
TCGA-56-8626	59	Male	No	L-Upper	[Not Available]	R0	T1a	N0	MX	Stage IA	2	-1.4931
TCGA-56-8623	71	Male	No	R-Upper	Peripheral Lung	R0	T2a	N0	MX	Stage IB	2	-1.4975
TCGA-98-A53D	68	Male	Yes, History of Prior Malignancy	R-Upper	[Not Available]	R0	T3	N0	M0	Stage IIB	4	-1.5163
TCGA-56-8628	78	Male	No	R-Upper	[Not Available]	R0	T1b	N0	MX	Stage IA	4	-1.5757
TCGA-68-8250	66	Male	Yes, History of Synchronous/Bilateral Malignancy	R-Upper	[Not Available]	[Not Available]	T1a	N0	MX	Stage IA	4	-1.64
TCGA-85-6175	63	Female	No	L-Upper	Central Lung	R0	T3	N0	M0	Stage IIB	1	-1.6461
TCGA-77-A5G1	75	Male	No	R-Lower	Central Lung	R0	T3	N1	M0	Stage IIIA	4	-1.737
TCGA-21-5784	80	Female	No	R-Upper	Central Lung	R0	T2	N0	M0	Stage IB	3	-1.781
TCGA-98-8020	56	Female	Yes, History of Prior Malignancy	R-Upper	Central Lung	R0	T2	N2	M0	Stage IIIA	1	-1.9141
TCGA-85-A513	60	Female	No	L-Upper	Peripheral Lung	R0	T1a	NX	M0	Stage IA	1	-1.9187
TCGA-85-8276	62	Male	No	L-Upper	Central Lung	R0	T1b	N1	M0	Stage IIA	2	-1.9555
TCGA-46-6026	81	Male	No	R-Lower	Central Lung	R2	T2a	N1	M0	Stage IIB	3	-2.001
