# Supplementary material for: Deubiquitinase UCHL5 is elevated and associated with a poor clinical outcome in lung adenocarcinoma (LUAD)
Source: J Cancer. 2020 Sep 23;11(22):6675–85. doi: 10.7150/jca.46146 (PMC7545677; doi:10.7150/jca.46146)
Supplement: Supplementary file 4 — Supplementary table 3. [file jcav11p6675s4.xlsx]

## Sheet: Sheet1
The demographic and clinical information and UCHL5 expression for 501 LUSC patients from TCGA database
PATIENT_ID	AGE	SEX	TOBACCO_SMOKING_HISTORY_INDICATOR	HISTORY_OTHER_MALIGNANCY	PRIMARY_SITE	LOCATION_LUNG_PARENCHYMA	RESIDUAL_TUMOR	AJCC_TUMOR_PATHOLOGIC_PT	AJCC_NODES_PATHOLOGIC_PN	AJCC_METASTASIS_PATHOLOGIC_PM	AJCC_PATHOLOGIC_TUMOR_STAGE	UCHL5 expression
TCGA-49-4506	68	Female	2	No	L-Upper	Peripheral Lung	R1	T2	N1	M0	Stage IIB	7.6501
TCGA-05-4415	57	Male	4	No	L-Lower	[Not Available]	R0	T4	N2	M0	Stage IIIB	7.2713
TCGA-05-5428	57	Male	3	No	R-Upper	[Not Available]	R0	T1b	N1	M0	Stage IIA	7.215
TCGA-86-A4D0	48	Male	2	No	R-Upper	[Not Available]	R0	T2b	N0	M0	Stage IIA	5.1956
TCGA-73-4670	69	Female	4	No	L-Upper	Peripheral Lung	R0	T2	N0	M1	Stage IV	5.1298
TCGA-78-7158	59	Female	4	No	L-Lower	Peripheral Lung	R1	T4	N2	M0	Stage IIIB	4.9555
TCGA-L9-A5IP	40	Female	4	No	R-Upper	[Not Available]	R1	T3	N2	M1b	Stage IV	4.7183
TCGA-73-4677	74	Male	3	No	R-Upper	Peripheral Lung	R0	T2a	N0	M0	[Discrepancy]	4.6332
TCGA-73-4676	45	Male	4	No	R-Upper	Peripheral Lung	R0	T2a	N1	M0	Stage IIA	4.1341
TCGA-78-7155	68	Male	4	No	L-Upper	Peripheral Lung	R0	T2	N0	M0	Stage IB	4.0716
TCGA-49-4488	74	Female	3	No	L-Lower	[Not Available]	R0	T1	N0	MX	Stage IA	4.0183
TCGA-44-7669	59	Male	2	No	R-Upper	[Not Available]	[Not Available]	T1b	N1	MX	Stage IIA	4.0157
TCGA-69-8255	71	Male	2	No	R-Upper	[Not Available]	[Not Available]	T1a	N0	M0	Stage IA	3.9706
TCGA-55-6968	61	Male	2	No	R-Lower	[Not Available]	[Not Available]	T1	N0	M1	Stage IV	3.9676
TCGA-05-4244	70	MALE	4	No	R-Lower	Peripheral Lung	RX	T2	N2	M1	Stage IV	3.9445
TCGA-38-4632	42	Male	4	No	L-Upper	Peripheral Lung	R0	T2	N1	M1	Stage IV	3.8594
TCGA-05-4395	76	Male	3	No	L-Upper	[Not Available]	R0	T4	N2	M0	Stage IIIB	3.6699
TCGA-97-8171	81	Male	2	No	Other (please specify)	[Not Available]	[Not Available]	T2a	N2	M1a	Stage IV	3.5547
TCGA-50-5066	72	Male	1	No	R-Upper	[Not Available]	R0	T2	N0	M0	Stage IB	3.4214
TCGA-69-7765	56	Male	4	No	R-Upper	Peripheral Lung	[Not Available]	T4	N0	MX	[Discrepancy]	3.415
TCGA-75-7027	[Not Available]	Male	2	No	L-Lower	Peripheral Lung	R0	T2	N0	M0	Stage IB	3.4052
TCGA-05-5423	65	Male	3	No	L-Upper	[Not Available]	R0	T2	N1	M0	Stage IIB	3.4044
TCGA-49-4486	72	Male	3	No	R-Lower	[Not Available]	R0	T1	N0	M0	Stage IA	3.2199
TCGA-38-4625	66	Female	2	No	R-Upper	Peripheral Lung	R0	T2a	N0	M0	Stage IB	3.185
TCGA-67-6215	52	Female	1	No	R-Lower	Central Lung	R0	T2a	N0	M0	Stage IB	3.1611
TCGA-44-7667	49	Female	2	No	R-Lower	[Not Available]	[Not Available]	T3	N0	MX	Stage IIB	3.1503
TCGA-55-8094	51	Male	4	No	L-Upper	Peripheral Lung	R0	T2b	N0	M1b	Stage IV	3.1218
TCGA-MP-A5C7	76	Female	3	No	L-Upper	Central Lung	R0	T2	N0	M0	Stage IB	3.0954
TCGA-NJ-A55R	67	Male	3	No	L-Upper	[Not Available]	[Not Available]	T1b	N0	MX	Stage IA	3.0899
TCGA-44-2655	65	Female	3	Yes	R-Upper	[Not Available]	R0	T1	N0	M0	Stage IA	3.0638
TCGA-99-8033	74	Female	1	No	R-Upper	Peripheral Lung	R0	TX	NX	M1	Stage IV	3.0016
TCGA-73-7499	81	Female	1	No	R-Upper	Peripheral Lung	R0	T2a	N0	M0	Stage IB	2.9775
TCGA-64-1676	58	Male	2	No	R-Lower	Central Lung	R0	T1a	N0	M0	Stage IA	2.9724
TCGA-35-3615	57	Male	1	No	R-Upper	Peripheral Lung	R0	T2	N0	M0	Stage IB	2.8925
TCGA-55-7913	61	Female	2	No	L-Lower	Central Lung	R0	T1b	N0	MX	Stage IA	2.8496
TCGA-44-4112	60	Female	3	No	R-Upper	[Not Available]	R0	T2a	N0	M0	Stage IB	2.8315
TCGA-55-8085	64	Male	2	No	L-Lower	[Not Available]	R0	T1b	N0	M0	Stage IA	2.822
TCGA-86-8054	61	Male	2	No	R-Upper	Central Lung	R0	T2b	N1	M0	Stage IIB	2.7781
TCGA-99-7458	74	Female	4	No	R-Lower	[Not Available]	R0	T4	N0	M0	Stage IIIA	2.7647
TCGA-95-7562	71	Male	3	Yes, History of Prior Malignancy	R-Lower	[Not Available]	RX	T2a	N1	M0	Stage IIA	2.7563
TCGA-50-5931	75	Female	4	No	L-Upper	Central Lung	R0	T2	N0	M0	Stage IB	2.7148
TCGA-86-8279	46	Male	1	No	R-Upper	Peripheral Lung	R0	T2a	N1	M0	Stage IIA	2.6719
TCGA-44-2656	59	Male	4	No	R-Upper	[Not Available]	[Not Available]	T2	N0	M0	Stage IB	2.6679
TCGA-69-7760	73	Male	1	No	R-Lower	Peripheral Lung	[Not Available]	T3	N0	M0	Stage IIB	2.6595
TCGA-73-4666	52	Female	4	No	R-Upper	Central Lung	R0	T1	N0	M1	Stage IV	2.6515
TCGA-NJ-A4YP	52	Male	5	No	R-Lower	[Not Available]	[Not Available]	T2a	N0	M0	Stage IB	2.6395
TCGA-05-4389	70	Male	3	No	R-Upper	[Not Available]	R0	T1	N0	M0	Stage IA	2.6342
TCGA-55-6970	67	Female	4	No	R-Upper	[Not Available]	R1	T2	N2	MX	Stage IIIA	2.5615
TCGA-69-8253	59	Female	4	No	R-Lower	[Not Available]	[Not Available]	T1a	N1	MX	Stage IIA	2.5604
TCGA-91-6848	59	Male	4	No	L-Upper	[Not Available]	[Not Available]	T2	N2	MX	Stage IIIA	2.5511
TCGA-44-7662	61	Male	2	No	L-Upper	[Not Available]	[Not Available]	T2a	N0	MX	Stage IB	2.5188
TCGA-86-7713	70	Male	1	No	R-Middle	Peripheral Lung	R0	T2b	N0	M0	Stage IIA	2.5186
TCGA-78-7145	52	Female	4	No	R-Middle	Peripheral Lung	R1	T4	N1	M1	Stage IV	2.5174
TCGA-73-A9RS	41	Male	2	No	R-Upper	Peripheral Lung	R0	T3	N0	M0	Stage IIB	2.5062
TCGA-J2-8194	69	Female	3	Yes, History of Prior Malignancy	R-Lower	[Not Available]	[Not Available]	T3	N0	MX	Stage IIB	2.4983
TCGA-50-5946	62	Male	4	No	R-Upper	[Not Available]	[Not Available]	T1	N0	MX	Stage IA	2.4901
TCGA-MP-A4TF	58	Female	4	No	R-Upper	Peripheral Lung	R0	T2b	N0	M0	Stage IIA	2.4721
TCGA-75-5147	[Not Available]	Female	1	No	R-Upper	Peripheral Lung	R0	T2	N0	M0	Stage IB	2.4705
TCGA-50-5933	72	Male	[Not Available]	No	L-Lower	Central Lung	[Not Available]	T4	N2	M0	Stage IIIB	2.4654
TCGA-55-7727	70	Male	2	No	L-Upper	[Not Available]	R0	T1a	N2	MX	Stage IIIA	2.4554
TCGA-86-A4JF	56	Male	4	No	R-Upper	Central Lung	R0	T3	N0	M0	Stage IIB	2.4531
TCGA-55-6969	52	Male	4	No	L-Upper	[Not Available]	[Not Available]	T2	N0	M0	Stage IB	2.4409
TCGA-97-8179	72	Male	3	No	R-Upper	[Not Available]	[Not Available]	T1a	N0	M0	Stage IA	2.4276
TCGA-50-5935	86	Female	[Not Available]	Yes	L-Upper	[Not Available]	[Not Available]	T1	N0	M0	Stage IA	2.4237
TCGA-97-7937	65	Male	3	No	L-Upper	[Not Available]	[Not Available]	T2a	N0	MX	Stage IB	2.38
TCGA-78-7167	77	Male	2	No	[Not Available]	Peripheral Lung	R0	T2	N0	M1	Stage IV	2.3769
TCGA-62-A46V	78	Female	3	No	L-Lower	Peripheral Lung	R0	T2	N0	M0	Stage IB	2.3643
TCGA-05-4397	65	Male	2	No	R-Middle	[Not Available]	R0	T2	N1	M0	Stage IIB	2.3601
TCGA-75-6211	[Not Available]	Female	2	No	[Discrepancy]	[Not Available]	R0	T2	N0	M0	Stage IB	2.3095
TCGA-78-7633	67	Male	4	Yes	L-Upper	[Not Available]	R0	T2	N0	M0	Stage IB	2.3056
TCGA-55-6972	72	Male	2	No	R-Upper	[Not Available]	R0	T2	N0	M0	Stage IB	2.2788
TCGA-55-7725	68	Female	3	Yes	R-Lower	Central Lung	R0	T1a	N0	MX	Stage IA	2.2513
TCGA-05-5425	68	Male	3	No	R-Upper	[Not Available]	R0	T2b	N1	M0	Stage IIB	2.2487
TCGA-97-8176	63	Male	4	No	R-Lower	[Not Available]	R0	T3	N1	M0	Stage IIIA	2.243
TCGA-64-1678	70	Female	3	No	R-Middle	[Not Available]	R0	T2b	N0	M0	[Discrepancy]	2.2397
TCGA-35-5375	61	Male	4	No	L-Upper	Peripheral Lung	R0	T2	N2	M0	Stage IIIA	2.2281
TCGA-55-7570	60	Male	2	No	R-Upper	[Not Available]	R0	T1a	N0	MX	Stage IA	2.2166
TCGA-78-7156	62	Male	3	No	[Not Available]	Peripheral Lung	R0	T4	N1	M1	Stage IV	2.2002
TCGA-73-4668	66	Female	4	No	L-Upper	Peripheral Lung	R0	T2	N1	M0	Stage IIB	2.1983
TCGA-91-8496	63	Female	1	No	L-Lower	[Not Available]	[Not Available]	T2a	NX	MX	Stage IB	2.1912
TCGA-44-2668	51	Male	4	No	R-Upper	[Not Available]	R0	T2	N0	M0	Stage IB	2.1727
TCGA-62-A46O	65	Female	2	No	R-Lower	Central Lung	R0	T2	N0	M0	Stage IB	2.1634
TCGA-67-3772	82	Female	1	No	R-Upper	[Not Available]	[Not Available]	T2	N0	M0	Stage IB	2.1581
TCGA-78-8640	59	Male	2	No	L-Upper	Peripheral Lung	R0	T1	N1	M0	Stage IIA	2.1024
TCGA-73-4662	65	Female	3	No	L-Upper	Peripheral Lung	R0	T1	N0	M0	Stage IA	2.0718
TCGA-62-A46R	54	Female	4	No	L-Lower	Central Lung	R0	T2	N0	M0	Stage IB	2.0438
TCGA-35-4123	38	Male	4	No	R-Upper	Peripheral Lung	R0	T1	N0	M0	Stage IA	2.033
TCGA-55-7910	50	Female	4	No	L-Lower	Peripheral Lung	R0	T2b	N0	M0	Stage IIA	2.015
TCGA-78-7166	84	Male	3	Yes	L-Lower	Central Lung	R0	T2	N1	M0	Stage IIB	1.9846
TCGA-55-A48Y	69	Male	2	No	L-Lower	[Not Available]	R0	T2b	N0	M0	Stage IIA	1.9487
TCGA-64-5781	55	Female	4	No	R-Upper	Central Lung	R0	T2	N0	M0	Stage IB	1.9441
TCGA-44-A47A	78	Female	4	No	R-Upper	[Not Available]	R0	T2a	N0	MX	Stage IB	1.9371
TCGA-95-7567	61	Male	4	No	R-Upper	[Not Available]	[Not Available]	T2b	N1	M0	Stage IIB	1.9364
TCGA-55-1596	55	Male	2	No	R-Upper	[Not Available]	R0	T2	N1	M0	Stage IIB	1.9281
TCGA-78-7154	72	Male	4	No	L-Upper	Peripheral Lung	R0	T3	N2	M0	Stage IIIA	1.9199
TCGA-MP-A4T8	68	Male	3	Yes, History of Prior Malignancy	L-Upper	[Not Available]	R0	T2	N2	M0	Stage IIIA	1.9151
TCGA-86-7711	70	Male	2	No	R-Lower	Peripheral Lung	R0	T2a	N1	M0	Stage IIA	1.8919
TCGA-62-8394	65	Female	1	No	L-Lower	Central Lung	R0	T4	N2	M0	Stage IIIB	1.8698
TCGA-78-7160	61	Male	4	No	R-Lower	Central Lung	R0	T4	N2	M1	Stage IV	1.8479
TCGA-55-6982	79	Female	1	No	R-Lower	[Not Available]	[Not Available]	T2	N1	M0	Stage IIB	1.8472
TCGA-50-5068	59	Female	[Not Available]	No	R-Lower	[Not Available]	[Not Available]	T2	N1	MX	Stage IIB	1.8341
TCGA-55-6975	61	Male	4	No	L-Lower	[Not Available]	[Not Available]	T2	N1	M0	Stage IIB	1.8198
TCGA-55-7914	71	Female	2	Yes	R-Upper	Central Lung	R0	T1b	N1	MX	Stage IIA	1.8198
TCGA-55-8092	75	Male	4	No	R-Upper	[Not Available]	R0	T3	N0	MX	Stage IIB	1.8133
TCGA-86-8674	50	Male	4	No	R-Middle	Peripheral Lung	R0	T2a	N1	M0	Stage IIA	1.7786
TCGA-91-6831	66	Male	2	No	R-Middle	[Not Available]	[Not Available]	T2	N0	MX	Stage IB	1.7695
TCGA-05-4410	62	Male	4	Yes	L-Upper	[Not Available]	RX	T2	N0	M0	Stage IB	1.7515
TCGA-50-6595	74	Female	3	No	R-Upper	[Not Available]	[Not Available]	T2	N2	M0	Stage IIIA	1.735
TCGA-55-7815	76	Male	1	No	R-Lower	[Not Available]	R0	T2a	N0	MX	Stage IB	1.7146
TCGA-49-4507	73	Female	4	No	[Discrepancy]	[Not Available]	R0	T3	N1	M0	Stage IIIA	1.7015
TCGA-55-7283	76	Female	3	No	R-Upper	Central Lung	[Not Available]	T3	N2	MX	Stage IIIA	1.7008
TCGA-50-6590	72	Female	4	No	R-Upper	[Not Available]	[Not Available]	T2	N0	M0	Stage IB	1.6962
TCGA-55-8207	73	Male	3	Yes, History of Synchronous/Bilateral Malignancy	L-Lower	[Not Available]	R0	T2a	N0	MX	Stage IB	1.6934
TCGA-75-5125	[Not Available]	Male	3	No	R-Upper	Peripheral Lung	R0	T2	N1	M0	Stage IIB	1.6889
TCGA-78-7159	60	Female	4	No	L-Upper	Peripheral Lung	R0	T1	NX	M0	Stage IA	1.6801
TCGA-55-1595	74	Female	4	Yes	L-Lower	[Not Available]	[Not Available]	T1	N0	M0	Stage IA	1.672
TCGA-44-8117	54	Female	4	No	R-Upper	[Not Available]	[Not Available]	T2a	N0	M0	Stage IB	1.6655
TCGA-86-6851	73	Female	2	No	L-Upper	[Not Available]	[Not Available]	T1b	N1	M0	Stage IIA	1.6644
TCGA-55-7911	70	Female	3	No	R-Middle	[Not Available]	R0	T1a	N0	MX	Stage IA	1.6466
TCGA-4B-A93V	52	Female	4	No	R-Lower	Peripheral Lung	R0	T1b	N0	M0	Stage IA	1.6332
TCGA-35-4122	69	Male	4	No	L-Upper	Peripheral Lung	R0	T1	N0	M0	Stage IA	1.6142
TCGA-69-7973	42	Female	4	No	R-Middle	Central Lung	[Not Available]	T2a	N0	M0	Stage IB	1.6064
TCGA-55-5899	58	Male	2	No	R-Upper	[Not Available]	R0	T1a	N1	M0	[Discrepancy]	1.6052
TCGA-44-3918	60	Female	3	No	L-Upper	[Not Available]	R0	T1	N0	M0	Stage IA	1.6046
TCGA-95-A4VN	62	Female	4	Yes, History of Prior Malignancy	R-Lower	[Not Available]	R0	T2a	N1	M0	Stage IIA	1.6003
TCGA-86-6562	52	Male	1	No	R-Upper	Central Lung	R0	T2a	N1	M0	Stage IIA	1.5822
TCGA-64-5778	60	Male	4	No	R-Upper	Central Lung	R0	T2	N0	M0	Stage IB	1.5763
TCGA-83-5908	59	Female	4	No	L-Upper	[Not Available]	R0	T1	N0	M0	Stage IA	1.5561
TCGA-73-4659	66	Male	3	No	R-Upper	Central Lung	R0	T2	N2	M0	Stage IIIA	1.5462
TCGA-95-7039	54	Female	2	No	R-Upper	[Not Available]	[Not Available]	T3	N0	MX	Stage IIB	1.527
TCGA-53-7813	51	Female	4	No	R-Upper	[Not Available]	[Not Available]	T4	N0	M0	Stage IIIB	1.5207
TCGA-64-1677	77	Female	2	Yes	R-Lower	[Not Available]	R0	T2	N2	M0	Stage IIIA	1.5205
TCGA-NJ-A4YF	50	Female	3	No	R-Upper	[Not Available]	[Not Available]	T1	N0	M0	Stage IA	1.5196
TCGA-78-7149	71	Male	2	No	R-Lower	Central Lung	R0	T4	N0	M0	Stage IIIB	1.5149
TCGA-78-7536	69	Male	4	No	R-Upper	[Not Available]	R0	T2	N2	M0	Stage IIIA	1.5099
TCGA-44-2665	55	Female	1	No	R-Upper	[Not Available]	R0	T2	N1	M0	Stage IIB	1.5059
TCGA-50-5072	74	Male	3	No	L-Upper	[Not Available]	[Not Available]	T2	N2	M0	Stage IIIA	1.5009
TCGA-78-7153	65	Female	4	No	R-Upper	Peripheral Lung	R0	T2	N0	M0	Stage IB	1.4927
TCGA-86-8076	42	Male	1	No	R-Upper	Peripheral Lung	R0	T1	N0	M0	Stage IA	1.4852
TCGA-78-7542	56	Male	2	No	R-Upper	[Not Available]	R0	T2	N0	M0	Stage IB	1.4831
TCGA-86-8672	59	Male	1	No	R-Upper	Central Lung	R0	T3	N0	M0	Stage IIB	1.4769
TCGA-05-5715	69	Female	1	No	L-Upper	[Not Available]	R0	T2a	N0	M0	Stage IB	1.4767
TCGA-78-7220	53	Female	2	No	L-Upper	Peripheral Lung	R0	T2	N2	M0	Stage IIIA	1.4645
TCGA-55-8301	58	Male	2	No	R-Lower	[Not Available]	R0	T2a	N0	MX	Stage IB	1.4628
TCGA-64-5774	60	Male	4	No	[Discrepancy]	Central Lung	R0	T2	N0	M0	Stage IB	1.4363
TCGA-49-4487	72	Female	4	No	L-Upper	[Not Available]	R0	T1	N0	M0	Stage IA	1.4302
TCGA-44-6778	59	Male	4	No	[Discrepancy]	[Not Available]	[Not Available]	T1	N0	MX	Stage IA	1.4109
TCGA-38-4628	65	Female	1	No	R-Upper	Central Lung	R0	T2	N1	M0	Stage IIB	1.3972
TCGA-05-4396	76	Male	3	Yes	R-Lower	[Not Available]	R0	T4	N1	M0	Stage IIIB	1.3849
TCGA-50-6593	49	Female	4	No	R-Upper	[Not Available]	R0	T1	N2	M0	Stage IIIA	1.3718
TCGA-05-4424	70	Male	4	No	R-Upper	[Not Available]	R1	T3	N0	M0	Stage IIB	1.3695
TCGA-55-8203	69	Female	2	Yes, History of Prior Malignancy	R-Lower	[Not Available]	R0	T1b	N0	M0	Stage IA	1.332
TCGA-05-4250	79	Female	4	No	R-Lower	[Not Available]	R2	T3	N1	M0	Stage IIIA	1.3275
TCGA-55-7903	64	Male	2	No	R-Lower	[Not Available]	R0	T1b	N0	MX	Stage IA	1.3253
TCGA-80-5611	[Not Available]	Male	4	Yes	L-Upper	Peripheral Lung	R0	T2	N0	M0	Stage IB	1.3169
TCGA-44-2662	65	Male	3	Yes	R-Upper	[Not Available]	R0	T2	N0	M0	Stage IB	1.3148
TCGA-86-7701	66	Male	1	No	R-Upper	Peripheral Lung	R0	T2	N0	M1	Stage IV	1.3134
TCGA-MP-A4SV	67	Male	2	No	L-Lower	[Not Available]	R0	T2	N0	M0	Stage IB	1.3089
TCGA-44-6779	50	Female	4	No	[Discrepancy]	[Not Available]	[Not Available]	T2	N1	MX	Stage IIB	1.3072
TCGA-78-7147	67	Female	2	No	R-Upper	Peripheral Lung	R0	T2	N1	M0	Stage IIB	1.3061
TCGA-75-7031	[Not Available]	Female	3	No	R-Upper	Peripheral Lung	R0	T2	N0	M0	Stage IB	1.281
TCGA-86-8281	75	Male	3	No	R-Lower	Peripheral Lung	[Not Available]	T1	NX	M0	Stage IA	1.2798
TCGA-49-6743	81	Female	4	No	R-Upper	[Not Available]	[Not Available]	T1	N2	MX	Stage IIIA	1.2678
TCGA-55-8089	56	Male	2	No	R-Upper	Peripheral Lung	R0	T1a	N0	M0	Stage IA	1.2624
TCGA-62-A472	70	Male	2	No	R-Lower	Central Lung	R0	T3	N0	M0	Stage IIB	1.2584
TCGA-97-7554	83	Female	3	No	L-Lower	[Not Available]	R0	T2a	N2	M0	Stage IIIA	1.2521
TCGA-55-8616	58	Female	4	No	R-Upper	[Not Available]	R0	T2a	N0	M0	Stage IB	1.207
TCGA-71-6725	48	Female	2	No	R-Upper	[Not Available]	RX	T2	N0	M0	Stage IB	1.2026
TCGA-86-8074	62	Female	2	No	L-Lower	Peripheral Lung	R0	T1b	N1	M0	Stage IIA	1.2017
TCGA-75-5146	[Not Available]	Male	3	No	R-Lower	Peripheral Lung	R0	T2	N0	M0	Stage IB	1.1965
TCGA-53-7624	40	Female	2	No	R-Upper	Peripheral Lung	R0	T2	N0	M1	Stage IV	1.1924
TCGA-53-A4EZ	63	Male	3	No	L-Upper	Peripheral Lung	RX	T2a	N1	MX	Stage IIA	1.1903
TCGA-67-6217	73	Female	3	Yes	L-Upper	Central Lung	R0	T2a	N1	M0	Stage IIA	1.1753
TCGA-69-A59K	60	Female	4	No	R-Upper	[Not Available]	[Not Available]	T3	N0	M0	Stage IIB	1.1635
TCGA-67-3770	70	Female	3	No	R-Upper	Central Lung	R0	T1	N0	M0	Stage IA	1.1342
TCGA-78-7150	59	Male	4	No	L-Lower	Central Lung	R0	T2	N1	M0	Stage IIB	1.1278
TCGA-78-7146	71	Female	4	No	L-Lower	Peripheral Lung	R0	T2	N2	M0	Stage IIIA	1.1218
TCGA-05-5429	60	Male	1	No	L-Upper	[Not Available]	R0	T3	N2	M0	Stage IIIA	1.1124
TCGA-49-4494	77	Male	3	No	L-Upper	[Not Available]	R0	T3	N2	M0	Stage IIIA	1.0777
TCGA-91-6836	52	Female	2	Yes	R-Upper	[Not Available]	[Not Available]	T2	N0	MX	Stage IB	1.0659
TCGA-44-6776	60	Female	4	Yes	R-Upper	[Not Available]	[Not Available]	T1	N0	MX	Stage IA	1.0589
TCGA-44-6145	62	Female	4	No	R-Upper	[Not Available]	[Not Available]	T1	N0	M0	Stage IA	1.0549
TCGA-49-6761	68	Female	4	Yes	R-Upper	[Not Available]	R0	T1	N2	MX	Stage IIIA	1.0508
TCGA-73-7498	58	Female	4	Yes, History of Synchronous/Bilateral Malignancy	R-Lower	Peripheral Lung	R0	T1b	N0	M0	Stage IA	1.0442
TCGA-05-4430	59	Female	4	No	L-Lower	[Not Available]	R0	T2	N0	M0	Stage IB	1.0377
TCGA-62-8398	55	Male	4	No	R-Lower	Central Lung	R0	T2	N2	M0	Stage IIIA	1.0283
TCGA-71-8520	60	Female	1	No	L-Upper	[Not Available]	R0	T2	N0	M0	Stage IB	1.0167
TCGA-05-4384	66	Male	3	Yes	R-Lower	[Not Available]	RX	T2	N2	M0	Stage IIIA	1.0159
TCGA-78-8660	69	Male	4	Yes, History of Prior Malignancy	R-Lower	Peripheral Lung	R0	T2	N1	M0	Stage IIB	1.0039
TCGA-55-6642	63	Male	2	No	R-Lower	[Not Available]	R0	T2	N0	MX	Stage IB	0.9991
TCGA-49-AAR9	61	Male	2	No	Other (please specify)	[Not Available]	R0	T3	N0	MX	Stage IIB	0.9835
TCGA-75-6214	[Not Available]	Female	2	No	R-Upper	Peripheral Lung	R0	T2	N2	M0	Stage IIIA	0.981
TCGA-MN-A4N5	63	Male	4	No	L-Upper	[Not Available]	R0	T1a	N0	M0	Stage IA	0.9592
TCGA-97-A4LX	81	Male	3	Yes, History of Synchronous/Bilateral Malignancy	Other (please specify)	[Not Available]	[Not Available]	T2a	N0	M0	Stage IB	0.9557
TCGA-86-8673	61	Male	2	No	L-Upper	[Not Available]	R0	T2	N0	M0	Stage IB	0.9532
TCGA-69-7974	54	Female	4	No	L-Upper	Peripheral Lung	[Not Available]	T2a	N2	MX	Stage IIIA	0.9495
TCGA-64-1680	63	Male	3	No	R-Middle	[Not Available]	R0	T2a	N2	M1	Stage IV	0.9456
TCGA-97-7938	76	Female	3	No	R-Upper	[Not Available]	R0	T1a	N0	MX	Stage IA	0.9427
TCGA-78-7539	75	Female	3	No	R-Upper	[Not Available]	R0	T2b	N0	M0	Stage IIA	0.9393
TCGA-38-4631	72	Female	4	Yes	L-Upper	Peripheral Lung	R0	T2	N0	M0	Stage IB	0.937
TCGA-78-7152	65	Male	4	No	R-Upper	Peripheral Lung	R0	T2	N0	M0	Stage IB	0.9358
TCGA-78-7148	71	Male	2	No	L-Upper	Peripheral Lung	R0	T2	N1	M0	Stage IIB	0.9342
TCGA-MP-A4SY	61	Male	4	No	R-Lower	Central Lung	R0	T2	N1	M0	Stage IIB	0.9326
TCGA-62-A46Y	70	Female	1	No	R-Lower	Peripheral Lung	R0	T2	N2	M0	Stage IIIA	0.9323
TCGA-44-6775	72	Female	4	No	R-Upper	[Not Available]	RX	T2a	N0	MX	Stage IB	0.9305
TCGA-91-6849	75	Female	3	No	L-Upper	[Not Available]	[Not Available]	T2	N2	MX	Stage IIIA	0.9049
TCGA-67-3771	77	Female	4	No	L-Upper	Central Lung	R0	T1	N0	M0	Stage IA	0.9008
TCGA-50-5055	79	Female	[Not Available]	No	L-Lower	[Not Available]	R0	T1	N1	M0	Stage IIA	0.8841
TCGA-69-8254	85	Male	3	No	R-Lower	[Not Available]	[Not Available]	T2b	[Not Available]	[Not Available]	[Not Available]	0.8808
TCGA-L9-A7SV	69	Male	3	No	L-Lower	[Not Available]	R0	T2a	N1	M0	Stage IIA	0.8719
TCGA-64-5779	61	Male	4	No	L-Lower	Central Lung	R0	T2	N2	M0	Stage IIIA	0.8646
TCGA-55-8506	62	Female	2	No	R-Upper	Peripheral Lung	R0	T3	N0	MX	Stage IIB	0.8628
TCGA-67-4679	69	Male	4	No	R-Lower	Central Lung	R0	T3	N0	M0	[Discrepancy]	0.8616
TCGA-44-A47G	73	Female	4	No	R-Upper	[Not Available]	R0	T1	N0	M0	Stage IA	0.8504
TCGA-86-8055	79	Male	2	No	L-Upper	Peripheral Lung	R0	T2a	N1	M0	Stage IIA	0.8499
TCGA-49-AAQV	63	Female	1	No	L-Lower	[Not Available]	R0	T1	N1	MX	Stage II	0.8474
TCGA-J2-A4AD	61	Female	2	No	L-Upper	[Not Available]	RX	T1a	N0	MX	Stage IA	0.8464
TCGA-95-7043	63	Female	4	Yes	R-Upper	[Not Available]	[Not Available]	T1a	N0	MX	Stage IA	0.8382
TCGA-55-7724	76	Female	4	Yes	L-Upper	[Not Available]	R0	T2a	N0	MX	Stage IB	0.8356
TCGA-55-1594	68	Male	2	No	R-Lower	[Not Available]	R0	T2	N2	M0	Stage IIIA	0.8221
TCGA-49-4501	67	Female	1	Yes	R-Upper	[Not Available]	R0	T2	N0	M0	Stage IB	0.8166
TCGA-55-A494	61	Female	3	No	R-Lower	Peripheral Lung	R0	T2a	N0	MX	Stage IB	0.8082
TCGA-50-5045	57	Female	[Not Available]	No	R-Lower	[Not Available]	[Not Available]	T2	N1	M0	[Discrepancy]	0.7999
TCGA-NJ-A4YI	87	Female	3	No	R-Upper	[Not Available]	[Not Available]	T2	N2	M0	Stage IIIA	0.7836
TCGA-55-6979	59	Female	3	Yes	L-Upper	[Not Available]	[Not Available]	T2	N1	M0	Stage IIB	0.7833
TCGA-69-7761	84	Male	3	No	L-Lower	Peripheral Lung	[Not Available]	T2a	N0	MX	Stage IB	0.759
TCGA-55-6987	77	Male	4	No	L-Lower	[Not Available]	[Not Available]	T1	N0	M0	Stage IA	0.7587
TCGA-MP-A4TC	77	Male	3	Yes, History of Prior Malignancy	R-Middle	[Not Available]	R0	T1	N2	M0	Stage IIIA	0.7536
TCGA-86-8280	54	Female	1	No	L-Lower	Peripheral Lung	R0	T2b	N0	M0	Stage IIA	0.7375
TCGA-MP-A4T6	76	Female	3	No	L-Lower	Peripheral Lung	R0	T1	N2	MX	Stage IIIA	0.7311
TCGA-44-8119	73	Male	2	Yes, History of Prior Malignancy	R-Upper	[Not Available]	[Not Available]	T3	N0	M0	Stage IIB	0.7219
TCGA-67-3774	73	Female	3	No	L-Lower	[Not Available]	RX	T2	N0	M0	Stage IB	0.7134
TCGA-05-4405	74	Female	4	Yes	R-Lower	[Not Available]	R0	T2	N0	M0	Stage IB	0.6984
TCGA-95-7947	67	Male	4	Yes	L-Upper	[Not Available]	R0	T1a	N0	M0	Stage IA	0.6879
TCGA-44-7661	69	Female	3	Yes	R-Lower	Peripheral Lung	[Not Available]	T2a	N0	M0	Stage IB	0.6792
TCGA-86-8278	63	Female	1	No	L-Lower	Peripheral Lung	R0	T2	N1	M0	Stage IIB	0.676
TCGA-05-4434	67	Female	2	Yes	R-Lower	[Not Available]	R2	T4	N1	M1	Stage IV	0.6714
TCGA-78-7537	72	Male	3	No	R-Upper	[Not Available]	R0	T2	N0	M0	Stage IB	0.6592
TCGA-L4-A4E5	48	Female	4	No	L-Upper	Central Lung	R0	T1	N0	M0	Stage I	0.657
TCGA-50-5044	72	Female	[Not Available]	No	R-Lower	[Not Available]	[Not Available]	T4	N1	M0	Stage IIIB	0.6426
TCGA-62-A470	84	Male	3	No	R-Upper	Central Lung	R0	T2	N0	M0	Stage IB	0.6225
TCGA-69-7763	69	Male	4	No	R-Middle	Peripheral Lung	[Not Available]	T1b	N0	M0	Stage IA	0.6178
TCGA-55-6983	81	Male	4	No	L-Lower	[Not Available]	R0	T2	N1	M0	Stage IIB	0.6132
TCGA-44-7671	64	Male	3	Yes	[Not Available]	[Not Available]	[Not Available]	T2a	N0	M0	Stage IB	0.6129
TCGA-55-A48X	63	Female	4	Yes, History of Prior Malignancy	L-Lower	[Not Available]	R0	T1b	N1	M0	Stage IIA	0.6123
TCGA-91-6828	70	Male	3	No	L-Lower	[Not Available]	R0	T1a	N0	M0	Stage IA	0.5872
TCGA-38-7271	72	Female	4	Yes	R-Upper	[Not Available]	R0	T1	N0	M0	Stage IA	0.5719
TCGA-50-5051	42	Female	4	No	L-Upper	[Not Available]	R0	T2	N2	M0	Stage IIIA	0.5657
TCGA-44-5644	51	Female	2	No	R-Lower	[Not Available]	[Not Available]	T2a	N0	[Not Available]	Stage IB	0.558
TCGA-50-6591	63	Female	1	No	L-Lower	[Not Available]	[Not Available]	T2	N0	M1	Stage IV	0.5575
TCGA-50-5939	85	Male	3	No	R-Upper	[Not Available]	[Not Available]	T2	N0	M0	Stage IB	0.5567
TCGA-75-6206	[Not Available]	Male	3	No	R-Upper	Peripheral Lung	R0	T2	N0	M0	Stage IB	0.554
TCGA-05-4417	51	Female	4	No	R-Upper	[Not Available]	R0	T2	N0	M0	Stage IB	0.5478
TCGA-05-4390	58	Female	4	No	R-Upper	[Not Available]	R0	T2	N0	M0	Stage IB	0.5365
TCGA-55-8511	73	Female	2	Yes, History of Prior Malignancy	R-Upper	[Not Available]	R0	T2a	N0	MX	Stage IB	0.5331
TCGA-86-8585	57	Male	1	No	L-Upper	Peripheral Lung	R0	T2a	N0	M0	Stage IB	0.518
TCGA-86-7955	62	Male	1	No	R-Lower	Peripheral Lung	RX	T2a	N0	M0	Stage IB	0.5088
TCGA-NJ-A4YG	65	Male	4	No	L-Upper	[Not Available]	[Not Available]	T2	N0	M0	Stage IB	0.5069
TCGA-49-AAR3	69	Male	[Not Available]	No	R-Upper	[Not Available]	R0	T2	N1	MX	Stage IIB	0.5036
TCGA-55-8299	61	Female	4	No	R-Upper	[Not Available]	R0	T1b	N0	MX	Stage IA	0.5032
TCGA-NJ-A4YQ	69	Female	4	No	L-Upper	[Not Available]	RX	T1b	N0	M0	Stage IA	0.4932
TCGA-93-A4JQ	49	Male	3	Yes, History of Prior Malignancy	R-Upper	[Not Available]	RX	T1b	N0	MX	Stage IA	0.4928
TCGA-L9-A743	56	Male	2	Yes, History of Prior Malignancy	L-Upper	Central Lung	R0	T2a	N1	M0	Stage IIA	0.4928
TCGA-62-8399	62	Male	4	No	L-Upper	Peripheral Lung	R0	T2	N2	M0	Stage IIIA	0.4859
TCGA-55-8096	67	Female	2	No	L-Upper	Central Lung	[Not Available]	T2a	N0	MX	Stage IB	0.4799
TCGA-05-4402	57	Female	1	Yes	R-Lower	[Not Available]	R2	T2	NX	M1	Stage IV	0.4705
TCGA-95-8494	67	Male	5	No	R-Middle	[Not Available]	[Not Available]	T2a	N1	M0	Stage IIA	0.4698
TCGA-55-6712	71	Male	4	No	L-Upper	[Not Available]	R1	T2a	N1	MX	Stage IIA	0.4674
TCGA-05-4432	66	Male	2	No	R-Upper	[Not Available]	R0	T2	N1	M0	Stage IIB	0.4618
TCGA-55-8508	60	Female	2	No	R-Upper	Central Lung	R0	T2a	N1	MX	Stage IIA	0.4487
TCGA-MP-A4TA	75	Female	4	Yes, History of Prior Malignancy	R-Upper	Peripheral Lung	R0	T1	N0	M0	Stage IA	0.4471
TCGA-44-6777	85	Female	4	No	L-Upper	[Not Available]	[Not Available]	T2	NX	MX	Stage IB	0.4412
TCGA-86-7954	68	Female	3	No	R-Lower	Peripheral Lung	R0	T2	N0	M0	Stage IB	0.4381
TCGA-49-6767	46	Female	2	No	R-Middle	[Not Available]	R0	T3	N0	MX	Stage IIB	0.429
TCGA-97-8174	67	Male	3	No	R-Upper	[Not Available]	[Not Available]	T2b	N0	M0	Stage IIA	0.4196
TCGA-86-7953	69	Female	1	No	L-Upper	Peripheral Lung	RX	T1b	N0	M0	Stage IA	0.414
TCGA-78-7535	45	Male	2	No	L-Upper	[Not Available]	R0	T2	N0	M0	Stage IB	0.4094
TCGA-44-7659	70	Male	2	No	L-Upper	[Not Available]	[Not Available]	T1b	N0	MX	Stage IA	0.4063
TCGA-67-3773	84	Female	3	No	L-Lower	Central Lung	R0	T2	N0	M0	Stage IB	0.3995
TCGA-69-7764	75	Male	3	No	R-Upper	Peripheral Lung	[Not Available]	T1b	N0	M0	Stage IA	0.3964
TCGA-99-8032	61	Male	2	No	R-Upper	[Not Available]	R0	T1a	N0	M0	Stage IA	0.3902
TCGA-75-6212	[Not Available]	Female	1	No	L-Lower	Peripheral Lung	R0	T2	N1	M0	Stage IIB	0.3885
TCGA-95-7944	71	Male	2	No	L-Lower	[Not Available]	R0	T1a	N0	M0	Stage IA	0.3794
TCGA-78-7163	60	Male	4	No	R-Lower	Peripheral Lung	R0	T2	N0	M0	Stage IB	0.3737
TCGA-50-5941	55	Female	2	No	R-Upper	[Not Available]	[Not Available]	T2a	N2	M0	Stage IIIA	0.3619
TCGA-O1-A52J	74	Female	3	No	L-Lower	[Not Available]	[Not Available]	T1	N0	MX	Stage IA	0.3585
TCGA-44-2666	43	Male	2	No	R-Upper	[Not Available]	R0	T2	N0	M0	Stage IB	0.3574
TCGA-91-6847	62	Female	3	No	R-Lower	[Not Available]	[Not Available]	T2	N0	MX	Stage IB	0.3457
TCGA-91-8499	76	Female	2	No	L-Lower	[Not Available]	[Not Available]	T1b	N0	MX	Stage IA	0.3414
TCGA-73-4658	80	Female	3	Yes	L-Lower	Central Lung	R0	T2	N0	M0	Stage IB	0.3364
TCGA-78-7162	75	Male	2	No	L-Upper	Peripheral Lung	R0	T1	N0	M0	Stage IA	0.3352
TCGA-44-7670	47	Female	2	Yes	L-Upper	[Not Available]	[Not Available]	T1b	N1	M0	Stage IIA	0.3301
TCGA-86-8073	58	Male	2	No	L-Upper	Peripheral Lung	R0	T2a	N0	M0	Stage IB	0.3273
TCGA-44-A4SU	67	Female	4	No	R-Lower	[Not Available]	R0	T1a	N0	MX	Stage IA	0.3255
TCGA-91-A4BC	59	Male	4	Yes, History of Synchronous/Bilateral Malignancy	R-Upper	[Not Available]	[Not Available]	T2b	N0	MX	Stage IIA	0.3236
TCGA-MP-A4T7	75	Female	4	No	R-Lower	[Not Available]	R0	T2	N0	M1	Stage IV	0.3197
TCGA-55-A4DF	88	Male	3	Yes, History of Synchronous/Bilateral Malignancy	R-Lower	[Not Available]	R0	T1b	N0	MX	Stage IA	0.3186
TCGA-MP-A4SW	53	Male	3	No	L-Upper	[Not Available]	R0	T2	N1	M0	Stage IIB	0.3007
TCGA-69-7979	71	Female	2	No	R-Upper	[Not Available]	[Not Available]	T2a	N0	MX	Stage IB	0.2971
TCGA-44-3919	71	Female	1	No	R-Upper	[Not Available]	R0	T1	N0	M0	Stage IA	0.2965
TCGA-97-7553	58	Female	2	No	L-Lower	Central Lung	[Not Available]	T1	N0	MX	Stage IA	0.2859
TCGA-MP-A4TE	56	Male	4	No	L-Lower	Peripheral Lung	RX	T2b	N0	MX	Stage IIA	0.2769
TCGA-55-8205	76	Female	4	Yes, History of Prior Malignancy	R-Lower	Central Lung	R0	T2b	N0	M0	Stage IIA	0.2677
TCGA-95-8039	72	Male	1	No	R-Upper	[Not Available]	RX	T1	N0	MX	Stage IA	0.2536
TCGA-55-A4DG	71	Male	4	No	R-Upper	[Not Available]	R0	T1b	N0	MX	Stage IA	0.2472
TCGA-55-7907	77	Male	3	No	L-Upper	[Not Available]	R0	T2a	N1	MX	Stage IIA	0.246
TCGA-38-6178	70	Female	1	Yes	L-Upper	Central Lung	R1	T2b	N2	[Not Available]	Stage IIIA	0.2408
TCGA-50-5049	70	Male	[Not Available]	No	R-Upper	[Not Available]	[Not Available]	T2	N0	M0	Stage IA	0.2401
TCGA-55-8514	70	Female	4	No	R-Upper	[Not Available]	R0	T2a	N0	MX	Stage IB	0.2303
TCGA-50-8457	63	Female	4	No	R-Upper	[Not Available]	[Not Available]	T1a	N0	M0	Stage IA	0.228
TCGA-86-8075	66	Female	1	No	L-Upper	Peripheral Lung	R0	T2	N0	M0	Stage IB	0.2031
TCGA-44-6774	56	Female	2	No	L-Lower	[Not Available]	[Not Available]	T1	N2	M0	Stage IIIA	0.2024
TCGA-55-7726	72	Female	3	Yes	L-Lower	[Not Available]	R0	T1b	N0	MX	Stage IA	0.1995
TCGA-L9-A443	63	Female	4	Yes, History of Prior Malignancy	L-Lower	Central Lung	R0	T1a	N0	MX	Stage IA	0.1912
TCGA-44-A4SS	73	Male	4	No	L-Upper	[Not Available]	[Not Available]	T1b	N0	M0	Stage IA	0.1861
TCGA-64-5775	71	Male	2	No	L-Upper	[Not Available]	R0	T4	N0	M0	Stage IIIA	0.1829
TCGA-80-5607	[Not Available]	Female	3	Yes	L-Upper	Peripheral Lung	R0	T2	N1	M0	Stage IIB	0.1639
TCGA-62-A46U	71	Female	1	No	R-Lower	Central Lung	R0	T2	N1	M0	Stage IIB	0.1624
TCGA-05-4420	41	Male	2	No	R-Lower	[Not Available]	R0	T2	N0	M0	Stage IB	0.1612
TCGA-50-5932	75	Male	[Not Available]	Yes	R-Upper	Central Lung	[Not Available]	T2	N1	M0	Stage IIB	0.1522
TCGA-05-4425	70	Female	3	No	R-Middle	[Not Available]	R1	T2	N0	M1	Stage IV	0.1451
TCGA-55-6981	53	Female	3	No	L-Upper	[Not Available]	R0	T1	N2	M0	Stage IIIA	0.137
TCGA-75-6205	[Not Available]	Female	1	No	L-Upper	Peripheral Lung	R0	T2a	N0	M0	Stage IB	0.1246
TCGA-55-8087	59	Female	1	No	R-Upper	[Not Available]	R0	T2a	N0	MX	Stage IB	0.1221
TCGA-93-8067	77	Male	4	Yes, History of Prior Malignancy	L-Lower	Peripheral Lung	RX	T2a	N0	MX	Stage IB	0.1197
TCGA-97-A4M0	60	Female	4	No	R-Upper	[Not Available]	[Not Available]	T2a	N0	M0	Stage IB	0.1184
TCGA-50-5936	58	Male	[Not Available]	No	R-Lower	[Not Available]	[Not Available]	T2	N2	M0	Stage IIIA	0.1135
TCGA-05-4418	69	Male	2	Yes	L-Lower	[Not Available]	R0	T3	N2	M0	Stage IIIA	0.1086
TCGA-55-6978	81	Male	1	Yes	R-Middle	[Not Available]	[Not Available]	T2b	N0	MX	Stage IIA	0.0864
TCGA-97-7546	76	Female	3	No	L-Upper	[Not Available]	R0	T1	N0	MX	Stage IA	0.0765
TCGA-J2-8192	65	Female	1	Yes, History of Prior Malignancy	L-Upper	[Not Available]	[Not Available]	T2a	N1	MX	Stage IIA	0.0624
TCGA-86-8056	63	Female	3	No	Other (please specify)	Peripheral Lung	R0	T4	N0	M0	Stage IIIA	0.057
TCGA-78-7143	62	Female	1	No	L-Upper	Central Lung	R0	T2	N0	M0	Stage IB	0.0498
TCGA-55-A48Z	60	Female	4	No	R-Upper	Central Lung	R0	T1a	N3	MX	Stage IIIB	0.0477
TCGA-73-4675	59	Male	4	No	L-Lower	Peripheral Lung	RX	T3	N1	M0	Stage IIIA	0.0451
TCGA-05-4422	68	Male	4	No	L-Lower	[Not Available]	R0	T2	N0	M0	Stage IB	0.0448
TCGA-44-A47B	79	Male	3	No	R-Upper	[Not Available]	R0	T2a	N0	M0	Stage IB	0.0445
TCGA-93-A4JO	70	Male	4	No	R-Lower	[Not Available]	RX	T1a	N0	MX	Stage IA	0.0397
TCGA-05-4249	67	Male	3	No	R-Lower	Peripheral Lung	R0	T2	N0	M0	Stage IB	0.0381
TCGA-44-2657	74	Female	4	No	L-Upper	[Not Available]	R0	T2	NX	M0	Stage IB	0.0197
TCGA-49-4514	79	Female	3	No	L-Upper	[Not Available]	R0	T1	N0	M0	Stage IA	0.0128
TCGA-05-4426	71	Male	3	No	L-Lower	[Not Available]	R0	T2	N0	M0	Stage IB	0.0058
TCGA-49-6744	64	Female	4	No	L-Upper	[Not Available]	R0	T2a	N1	MX	Stage IIA	0.0028
TCGA-44-7660	72	Male	2	No	R-Upper	[Not Available]	[Not Available]	T2	N0	MX	Stage IB	0.0025
TCGA-97-A4M3	69	Female	3	Yes, History of Prior Malignancy	R-Upper	[Not Available]	[Not Available]	T1b	N0	M0	Stage IA	0.0001
TCGA-91-7771	62	Male	4	Yes	R-Upper	[Not Available]	[Not Available]	T3	N0	MX	Stage IIB	-0.0294
TCGA-50-6594	79	Female	4	No	L-Upper	[Not Available]	[Not Available]	T3	N2	M0	Stage IIIA	-0.0354
TCGA-86-8358	44	Male	2	No	R-Upper	Peripheral Lung	R0	T2a	N0	M0	Stage IB	-0.0361
TCGA-55-1592	65	Male	4	Yes	L-Upper	[Not Available]	R0	T2	N0	M0	Stage IA	-0.0406
TCGA-55-7576	54	Male	2	No	R-Upper	[Not Available]	R0	T2a	N0	M0	Stage IB	-0.0441
TCGA-91-6835	81	Female	3	No	R-Lower	[Not Available]	R0	T1	N0	M0	Stage IA	-0.0482
TCGA-62-A46S	73	Male	4	No	L-Upper	Peripheral Lung	R0	T2	N0	M0	Stage IB	-0.0497
TCGA-75-6207	[Not Available]	Male	3	No	R-Upper	Peripheral Lung	R0	T2	N2	M0	Stage IIIA	-0.0552
TCGA-55-8204	87	Female	3	Yes, History of Prior Malignancy	L-Upper	[Not Available]	R0	T2a	N0	MX	Stage IB	-0.0578
TCGA-55-7573	72	Female	3	Yes	R-Upper	Central Lung	[Not Available]	T1b	N0	MX	Stage IA	-0.0608
TCGA-MP-A4TI	72	Male	3	No	R-Lower	[Not Available]	R0	T2a	N1	M0	Stage IIA	-0.0637
TCGA-55-6971	59	Female	4	No	L-Lower	[Not Available]	R0	T2	N0	MX	Stage IB	-0.0757
TCGA-91-6830	65	Female	4	No	L-Upper	[Not Available]	[Not Available]	T1	N1	MX	Stage IIA	-0.0759
TCGA-55-7574	64	Female	4	No	R-Upper	[Not Available]	R1	T2a	N0	M0	Stage IB	-0.0874
TCGA-99-8025	72	Female	4	No	R-Upper	Central Lung	R0	T3	N2	M0	Stage IIIA	-0.1052
TCGA-97-A4M5	83	Male	3	No	R-Upper	[Not Available]	[Not Available]	T1b	N0	M0	Stage IA	-0.1071
TCGA-50-5942	67	Female	4	No	R-Upper	[Not Available]	R0	T1	N0	M0	Stage IA	-0.1102
TCGA-55-8620	60	Male	4	No	L-Upper	Central Lung	R0	T1a	N1	M1b	Stage IV	-0.1197
TCGA-50-8460	74	Male	[Not Available]	No	R-Upper	[Not Available]	R0	T1a	N0	M0	Stage IA	-0.1369
TCGA-97-8177	59	Female	1	No	L-Lower	[Not Available]	[Not Available]	T2a	N0	M0	Stage IB	-0.1411
TCGA-93-A4JN	71	Male	3	No	L-Upper	[Not Available]	RX	T2a	N0	M1a	Stage IV	-0.143
TCGA-55-A492	70	Female	3	Yes, History of Prior Malignancy	R-Upper	[Not Available]	R0	T1a	N0	MX	Stage IA	-0.1534
TCGA-NJ-A55O	56	Female	4	No	R-Upper	[Not Available]	[Not Available]	T1b	N1	M0	Stage IIA	-0.1538
TCGA-78-8662	53	Female	2	No	R-Upper	Peripheral Lung	R0	T2	N0	M0	Stage IB	-0.1696
TCGA-50-5930	47	Male	[Not Available]	No	[Discrepancy]	[Not Available]	[Not Available]	T2	N2	M0	Stage IIIA	-0.1702
TCGA-49-6745	82	Male	4	Yes	L-Upper	[Not Available]	[Not Available]	T2a	N2	M0	Stage IIIA	-0.1858
TCGA-MN-A4N4	57	Male	2	No	L-Upper	[Not Available]	R0	T1b	N0	M0	Stage IA	-0.2055
TCGA-55-7227	77	Male	3	No	R-Lower	[Not Available]	R0	T3	N1	MX	Stage IIIA	-0.2074
TCGA-97-7547	67	Female	3	No	R-Upper	[Not Available]	[Not Available]	T2	N0	MX	Stage IB	-0.2136
TCGA-64-1679	58	Female	2	No	R-Upper	[Not Available]	R0	T1	N2	M0	Stage IIIA	-0.2139
TCGA-MP-A4TH	70	Female	3	No	L-Lower	Peripheral Lung	R0	T1a	N0	M0	Stage IA	-0.2148
TCGA-55-6980	56	Male	1	No	R-Lower	[Not Available]	R0	T1	N0	M0	Stage IA	-0.2176
TCGA-44-7672	52	Female	2	No	L-Upper	[Not Available]	[Not Available]	T1b	N0	M0	Stage IA	-0.2191
TCGA-64-1681	61	Female	3	No	R-Upper	[Not Available]	R0	T1	N0	M0	Stage IA	-0.2233
TCGA-L9-A8F4	64	Female	2	No	L-Upper	[Not Available]	R0	T2a	N0	MX	Stage IB	-0.2242
TCGA-50-6592	71	Female	4	No	L-Lower	[Not Available]	[Not Available]	T2	N0	M0	Stage IB	-0.2256
TCGA-62-A471	64	Male	4	No	L-Upper	Peripheral Lung	R0	T2b	N1	M0	Stage IIB	-0.2275
TCGA-55-7281	70	Female	4	No	R-Middle	[Not Available]	R0	T1b	N0	M0	Stage IA	-0.2337
TCGA-62-A46P	65	Male	4	No	L-Upper	Central Lung	R0	T2	N0	M0	Stage IB	-0.2511
TCGA-44-3398	77	Female	4	No	R-Lower	[Not Available]	R0	T1b	N0	M0	Stage IA	-0.252
TCGA-78-8655	77	Female	4	No	L-Lower	Peripheral Lung	R0	T1	N0	M0	Stage IA	-0.2534
TCGA-97-8172	75	Female	3	Yes, History of Prior Malignancy	R-Upper	[Not Available]	[Not Available]	T2a	N0	M0	Stage IB	-0.255
TCGA-93-A4JP	64	Male	1	No	R-Lower	[Not Available]	RX	TX	NX	M1b	Stage IV	-0.257
TCGA-55-6984	71	Female	[Not Available]	No	L-Lower	[Not Available]	[Not Available]	T2	N1	M0	Stage IIB	-0.2639
TCGA-49-6742	70	Male	3	Yes	L-Upper	[Not Available]	R0	T2a	N1	M0	Stage IIA	-0.2649
TCGA-NJ-A7XG	49	Male	3	No	L-Upper	[Not Available]	[Not Available]	T4	N1	M0	Stage IIIA	-0.2705
TCGA-MP-A4T4	68	Female	2	No	R-Lower	[Not Available]	R0	T2	N1	M0	Stage IIB	-0.2779
TCGA-55-6985	58	Female	4	No	L-Upper	[Not Available]	R0	T2	N0	MX	Stage IB	-0.2923
TCGA-44-2659	65	Female	4	No	[Discrepancy]	[Not Available]	R0	T1	N1	M0	Stage IIB	-0.2987
TCGA-78-7161	69	Female	4	No	L-Upper	Peripheral Lung	R1	T3	N0	M0	Stage IIB	-0.3029
TCGA-55-6986	74	Female	1	No	R-Lower	[Not Available]	[Not Available]	T2	N0	M0	Stage IB	-0.3069
TCGA-44-5645	61	Female	3	No	L-Upper	[Not Available]	[Not Available]	T1	NX	[Not Available]	Stage IA	-0.31
TCGA-55-8510	55	Female	2	No	R-Lower	[Not Available]	R0	T2a	N0	MX	Stage IB	-0.3235
TCGA-55-8206	56	Male	1	No	R-Upper	[Not Available]	R0	T1b	N0	M0	Stage IA	-0.3248
TCGA-55-A493	54	Female	2	No	R-Upper	[Not Available]	R0	T2a	N0	M0	Stage IB	-0.3275
TCGA-55-6543	60	Female	4	No	R-Upper	Peripheral Lung	[Not Available]	T1b	N0	MX	Stage IA	-0.3297
TCGA-55-8091	74	Male	3	Yes, History of Prior Malignancy	R-Lower	[Not Available]	R0	T2	N0	MX	Stage IB	-0.3443
TCGA-86-8359	52	Male	2	No	L-Lower	Peripheral Lung	R0	T3	N2	M0	Stage IIIA	-0.3495
TCGA-MN-A4N1	60	Male	2	Yes, History of Prior Malignancy	R-Upper	[Not Available]	R0	T2a	N1	M0	Stage IIA	-0.3514
TCGA-44-3396	74	Female	2	No	[Discrepancy]	[Not Available]	R0	T2	N2	M0	Stage IIIA	-0.3524
TCGA-75-5122	[Not Available]	Male	3	No	L-Upper	Peripheral Lung	R0	T2	N0	M0	Stage IB	-0.3571
TCGA-05-4382	68	Male	4	Yes	L-Upper	[Not Available]	R0	T2	N0	M0	Stage IB	-0.3586
TCGA-91-6829	78	Male	4	No	R-Lower	[Not Available]	R0	T2	N0	MX	Stage IB	-0.3766
TCGA-53-7626	76	Female	4	No	R-Upper	Peripheral Lung	R0	T1	N1	M0	Stage IIA	-0.3772
TCGA-NJ-A55A	76	Female	3	No	R-Lower	[Not Available]	[Not Available]	T2	N0	M0	Stage IB	-0.3882
TCGA-50-5944	69	Female	[Not Available]	No	R-Upper	[Not Available]	R0	T1	N0	M0	Stage IA	-0.3928
TCGA-L9-A444	60	Female	2	Yes, History of Prior Malignancy	R-Upper	Central Lung	R0	T1a	N0	MX	Stage IA	-0.4018
TCGA-44-8120	58	Male	5	No	R-Upper	[Not Available]	[Not Available]	T2a	N0	M0	Stage IB	-0.4053
TCGA-67-6216	57	Female	1	No	R-Middle	Central Lung	R0	T1a	N0	M0	Stage IA	-0.413
TCGA-86-7714	61	Female	2	No	R-Lower	Peripheral Lung	R0	T1b	N2	M0	Stage IIIA	-0.4194
TCGA-MP-A4TK	56	Female	4	No	R-Lower	[Not Available]	R0	T2	N1	MX	Stage IIB	-0.4212
TCGA-97-8175	55	Female	3	No	L-Upper	Peripheral Lung	[Not Available]	T2a	N0	M0	Stage IB	-0.43
TCGA-49-4505	61	Female	4	No	R-Lower	[Not Available]	R0	T2	N1	M0	Stage IIB	-0.4355
TCGA-49-AARE	51	Female	4	No	R-Upper	[Not Available]	R0	T1	N0	MX	Stage IA	-0.4361
TCGA-97-A4M1	52	Female	3	No	R-Upper	[Not Available]	[Not Available]	T1a	N0	M0	Stage IA	-0.4386
TCGA-93-7348	75	Female	4	No	R-Upper	Central Lung	R0	T1a	N0	MX	Stage IA	-0.4397
TCGA-55-8615	67	Male	2	No	R-Middle	[Not Available]	R0	T3	N2	MX	Stage IIIA	-0.4482
TCGA-MP-A4T9	54	Female	4	No	L-Upper	[Not Available]	RX	T2	N2	MX	Stage IIIA	-0.4519
TCGA-62-8402	73	Female	1	No	R-Upper	Peripheral Lung	R0	T2	N2	M0	Stage IIIA	-0.4563
TCGA-L9-A50W	75	Male	3	No	L-Lower	[Not Available]	R0	T1b	N1	MX	Stage IIA	-0.4586
TCGA-55-8507	53	Male	2	No	R-Upper	Peripheral Lung	R0	T1a	N0	MX	Stage IA	-0.4759
TCGA-95-A4VK	74	Female	3	Yes, History of Prior Malignancy	R-Upper	[Not Available]	RX	T2b	N2	M0	Stage IIIA	-0.4998
TCGA-62-8395	80	Female	1	No	R-Upper	Central Lung	R0	T3	N0	M0	Stage IIB	-0.5015
TCGA-95-7948	42	Female	3	Yes	R-Lower	[Not Available]	R0	T2a	N0	M0	Stage IB	-0.5049
TCGA-62-8397	70	Female	1	No	R-Lower	Peripheral Lung	R0	T3	N0	M0	Stage IIB	-0.5159
TCGA-J2-A4AG	66	Female	3	No	L-Upper	[Not Available]	R0	T1b	N0	MX	Stage IA	-0.5161
TCGA-97-A4M7	74	Male	3	Yes, History of Synchronous/Bilateral Malignancy	R-Middle	[Not Available]	R0	T1b	N0	M0	Stage IA	-0.5187
TCGA-55-7284	74	Male	3	Yes, History of Synchronous/Bilateral Malignancy	R-Lower	[Not Available]	R0	T3	N0	MX	Stage IIB	-0.5307
TCGA-97-A4M6	45	Female	1	No	R-Lower	[Not Available]	[Not Available]	T1a	N0	M0	Stage IA	-0.5349
TCGA-55-8505	62	Male	1	No	R-Lower	[Not Available]	R0	T1a	N2	MX	Stage IIIA	-0.5366
TCGA-MP-A4TD	71	Male	3	Yes, History of Prior Malignancy	L-Lower	Peripheral Lung	RX	T2	N2	M0	Stage IIIA	-0.537
TCGA-05-4398	47	Female	2	No	R-Upper	[Not Available]	R0	T4	N3	M0	Stage IIIB	-0.5428
TCGA-50-6673	84	Female	1	No	R-Upper	[Not Available]	R0	T1	N0	M0	Stage I	-0.5484
TCGA-86-8669	64	Male	2	No	R-Upper	Peripheral Lung	R0	T1b	N0	M0	Stage IA	-0.5485
TCGA-38-4626	57	Female	2	No	L-Upper	Central Lung	R0	T2b	N0	M0	[Discrepancy]	-0.5517
TCGA-97-8547	78	Female	1	No	R-Lower	[Not Available]	[Not Available]	T2a	N2	MX	Stage IIIA	-0.5547
TCGA-44-A479	73	Female	4	No	R-Upper	[Not Available]	R0	T2	N0	MX	Stage IB	-0.5589
TCGA-93-7347	76	Female	3	No	R-Upper	Central Lung	R0	T1a	N0	MX	Stage IA	-0.5618
TCGA-05-4427	65	Female	4	Yes	L-Upper	[Not Available]	R0	T2	N1	M0	Stage IIB	-0.5721
TCGA-97-7552	70	Male	3	No	L-Lower	[Not Available]	[Not Available]	T2	N0	MX	Stage IB	-0.5831
TCGA-80-5608	[Not Available]	Female	2	No	R-Upper	Peripheral Lung	R0	T1	N0	M0	Stage IA	-0.5838
TCGA-55-7994	81	Male	2	No	R-Upper	[Not Available]	R0	T3	N0	MX	Stage IIB	-0.5839
TCGA-55-8621	75	Female	4	Yes, History of Prior Malignancy	L-Lower	[Not Available]	R0	T1a	N0	MX	Stage IA	-0.6177
TCGA-49-AAR0	57	Male	2	Yes, History of Prior Malignancy	R-Upper	[Not Available]	R0	T1	N0	MX	Stage IA	-0.6184
TCGA-91-6840	59	Female	3	No	R-Upper	[Not Available]	R0	T1b	N0	M0	Stage IA	-0.6196
TCGA-55-A491	81	Female	3	Yes, History of Prior Malignancy	L-Lower	[Not Available]	R0	T1b	N0	MX	Stage IA	-0.6217
TCGA-64-5815	74	Male	3	No	R-Upper	Central Lung	R0	T2	N1	M0	Stage IIB	-0.6353
TCGA-55-A490	78	Male	3	No	R-Upper	Peripheral Lung	R0	T2b	N0	MX	Stage IIA	-0.6358
TCGA-J2-A4AE	77	Female	1	No	L-Upper	[Not Available]	R0	T1a	N0	MX	Stage IA	-0.6368
TCGA-50-7109	60	Male	2	No	R-Lower	[Not Available]	[Not Available]	T1	N0	M0	Stage IA	-0.643
TCGA-55-A57B	80	Female	1	No	L-Upper	Peripheral Lung	R0	T1b	N0	M0	Stage IA	-0.6619
TCGA-86-8668	61	Female	1	No	L-Lower	Peripheral Lung	R0	T1b	N0	M0	Stage IA	-0.6747
TCGA-38-4627	64	Female	4	No	R-Upper	Central Lung	R0	T1b	N1	M0	Stage IIA	-0.7017
TCGA-49-4490	45	Female	3	No	L-Upper	[Not Available]	[Not Available]	T3	N2	M0	Stage IIIA	-0.7102
TCGA-55-8090	80	Male	2	Yes, History of Synchronous/Bilateral Malignancy	R-Lower	[Not Available]	R0	T1a	N0	M0	Stage IA	-0.7109
TCGA-05-4403	76	Male	3	No	R-Upper	[Not Available]	R0	T2	N0	M0	Stage IB	-0.7269
TCGA-69-7978	59	Male	2	No	R-Upper	Peripheral Lung	[Not Available]	T2b	N1	MX	Stage IIB	-0.73
TCGA-91-A4BD	78	Male	3	No	L-Lower	[Not Available]	RX	T1b	N1	MX	Stage IIA	-0.7308
TCGA-44-5643	53	Male	2	No	R-Lower	[Not Available]	[Not Available]	T2b	N2	M0	Stage IIIA	-0.7355
TCGA-44-6146	64	Male	3	Yes	L-Lower	[Not Available]	[Not Available]	T3	N0	M0	Stage IIB	-0.7429
TCGA-99-8028	50	Female	4	No	L-Upper	[Not Available]	R0	T1a	N0	M0	Stage IA	-0.7516
TCGA-55-8302	54	Male	2	No	R-Lower	[Not Available]	R0	T2	N0	MX	Stage IB	-0.76
TCGA-49-AARN	56	Female	5	Yes, History of Synchronous/Bilateral Malignancy	R-Lower	[Not Available]	R0	T1	N0	MX	Stage IA	-0.7774
TCGA-55-7816	49	Female	1	No	R-Upper	[Not Available]	[Not Available]	TX	NX	MX	Stage IV	-0.7861
TCGA-75-5126	[Not Available]	Female	4	No	L-Upper	Peripheral Lung	R2	T3	N2	M0	Stage IIIA	-0.787
TCGA-86-A456	78	Female	4	No	L-Upper	Peripheral Lung	R0	T1a	N0	M0	Stage IA	-0.819
TCGA-86-A4P7	63	Female	1	No	L-Lower	Peripheral Lung	R0	T2a	N0	M0	Stage IB	-0.8388
TCGA-49-AAR4	51	Male	2	No	L-Upper	[Not Available]	R0	T2	N2	MX	Stage IIIA	-0.8409
TCGA-49-4510	51	Female	2	No	L-Upper	[Not Available]	R0	T2	N1	M0	Stage IIB	-0.8657
TCGA-55-8619	72	Female	1	Yes, History of Prior Malignancy	R-Lower	[Not Available]	R0	T3	N0	MX	Stage IIB	-0.8828
TCGA-55-8614	76	Male	3	No	L-Upper	[Not Available]	R0	T2a	N0	MX	Stage IB	-0.9098
TCGA-91-8497	75	Female	1	No	R-Upper	[Not Available]	[Not Available]	T1a	N0	MX	Stage IA	-0.934
TCGA-MP-A4TJ	62	Female	2	No	R-Upper	Central Lung	R0	T1	N0	M0	Stage IA	-0.9471
TCGA-75-6203	[Not Available]	Female	1	No	L-Lower	[Not Available]	R0	T2	N2	M0	Stage IIIA	-0.9789
TCGA-55-7995	73	Female	4	No	L-Upper	Peripheral Lung	R0	T1b	N0	M0	Stage IA	-0.9932
TCGA-69-7980	70	Female	4	No	R-Upper	[Not Available]	[Not Available]	T1b	N0	M0	Stage I	-1.0235
TCGA-69-8453	77	Male	3	No	R-Lower	Peripheral Lung	[Not Available]	T3	N0	MX	Stage IIB	-1.0293
TCGA-97-A4M2	66	Male	2	Yes, History of Prior Malignancy	R-Middle	[Not Available]	R0	T1a	N0	M0	Stage IA	-1.0786
TCGA-05-4433	82	Male	3	No	L-Lower	[Not Available]	R0	T2	N0	M0	Stage IB	-1.0841
TCGA-75-7025	[Not Available]	Male	3	No	L-Lower	Peripheral Lung	R0	T2	N0	M0	Stage IB	-1.086
TCGA-75-7030	[Not Available]	Male	1	No	R-Lower	Peripheral Lung	R0	T3	N0	M0	Stage IIB	-1.1268
TCGA-78-8648	58	Female	2	No	R-Upper	Peripheral Lung	R0	T3	N0	M0	Stage IIB	-1.1453
TCGA-S2-AA1A	68	Female	3	No	R-Upper	[Not Available]	R0	T1b	N0	M0	Stage IA	-1.1549
TCGA-55-8097	60	Female	4	No	R-Upper	[Not Available]	R0	T1a	N0	MX	Stage IA	-1.1797
TCGA-55-8208	73	Female	2	No	R-Upper	Peripheral Lung	R0	T1b	N0	M0	Stage IA	-1.1907
TCGA-97-7941	72	Female	3	No	L-Upper	[Not Available]	R0	T1b	N0	MX	Stage IA	-1.2151
TCGA-99-AA5R	70	Female	2	No	L-Lower	[Not Available]	R0	T1a	N0	M0	Stage IA	-1.2428
TCGA-78-7540	66	Female	1	No	L-Lower	[Not Available]	R0	T2	N0	M0	Stage IB	-1.3084
TCGA-49-AARQ	41	Female	4	No	R-Upper	[Not Available]	R0	T2	N0	MX	Stage I	-1.3756
TCGA-44-6148	60	Male	3	No	L-Lower	[Not Available]	RX	T1b	N0	M0	Stage IA	-1.3841
TCGA-49-AARO	39	Female	2	No	L-Upper	[Not Available]	R0	T1a	N0	MX	Stage IA	-1.4009
TCGA-95-A4VP	66	Female	4	No	L-Lower	[Not Available]	[Not Available]	T2b	N2	M0	Stage IIIA	-1.4282
TCGA-50-6597	79	Female	1	No	R-Lower	[Not Available]	R0	T2	N0	M0	Stage IB	-1.4321
TCGA-L4-A4E6	67	Male	3	No	R-Upper	Peripheral Lung	R0	T1	N0	M0	Stage IA	-1.4451
TCGA-97-8552	55	Female	1	No	L-Lower	[Not Available]	[Not Available]	T1a	N0	MX	Stage I	-1.459
TCGA-86-8671	72	Female	1	No	R-Upper	Peripheral Lung	R0	T2b	N1	M0	Stage IIB	-1.4605
TCGA-55-8513	77	Female	1	No	L-Lower	[Not Available]	R0	T3	N0	MX	Stage IIB	-1.4737
TCGA-55-8512	41	Male	2	No	R-Lower	[Not Available]	R0	T1a	N1	M1b	Stage IV	-1.4743
TCGA-38-A44F	80	Male	3	No	R-Upper	Peripheral Lung	R0	T2a	N0	M0	Stage IB	-1.4881
TCGA-50-8459	68	Male	2	No	R-Lower	[Not Available]	[Not Available]	T3	N0	M0	Stage IIB	-1.5126
TCGA-49-AAR2	64	Male	4	No	R-Lower	[Not Available]	R0	T2	N0	MX	Stage IB	-1.5757
TCGA-86-A4P8	59	Female	1	No	R-Lower	[Not Available]	[Not Available]	T1b	N2	MX	Stage IIIA	-1.5782
TCGA-49-4512	69	Female	1	No	R-Middle	[Not Available]	R1	T2	N2	MX	Stage IIIA	-1.611
TCGA-49-AARR	68	Male	3	No	L-Upper	[Not Available]	R0	T1	N0	MX	Stage IA	-1.817
TCGA-55-7728	64	Female	4	No	L-Upper	[Not Available]	R0	T2a	N0	MX	Stage IB	-1.9968
