# Supplementary material for: Deubiquitinase UCHL5 is elevated and associated with a poor clinical outcome in lung adenocarcinoma (LUAD)
Source: J Cancer. 2020 Sep 23;11(22):6675–85. doi: 10.7150/jca.46146 (PMC7545677; doi:10.7150/jca.46146)
Supplement: Supplementary file 5 — Supplementary table 4. [file jcav11p6675s5.xlsx]

## Sheet: Sheet1
Table 4 The demographic and clinicopathological features of 75 LUAD patients from tissue microarray
Patient	Age	Gender	Pathological Stages	Primary tumor	Laterality	Tumor size	Lymph node invasion	Distant metastasis	TNM Stage	Tumor types
1	53	F	Ⅱ	Yes	R-Upper	T1a	N0	M0	1A	LUAD
2	67	M	Ⅱ-Ⅲ	Yes	R-Upper	T1a	N0	M0	1A	LUAD
3	73	M	Ⅱ	Yes	L-Upper	T1a	N0	M0	1A	LUAD
4	70	M	Ⅰ-Ⅱ	Yes	L-Upper	T1a	N0	M0	1A	LUAD
5	69	F	Ⅰ-Ⅱ	Yes	R-Lower	T1a	N0	M0	1A	LUAD
6	73	M	Ⅰ-Ⅱ	Yes	L-Lower	T1a	N0	M0	1A	LUAD
7	61	F	Ⅱ	Yes	L-Upper	T1b	N0	M0	1A	LUAD
8	70	F	Ⅱ	Yes	R-Middle	T1b	N0	M0	1A	LUAD
9	54	M	Ⅱ	Yes	L-Upper	T1b	N0	M0	1A	LUAD
10	68	M	Ⅰ-Ⅲ	Yes	R-Upper	T1b	N0	M0	1A	LUAD
11	40	F	Ⅰ-Ⅲ	Yes	R-Upper	T1b	N0	M0	1A	LUAD
12	51	M	Ⅱ	Yes	R	T1b	N0	M0	1A	LUAD
13	59	M	Ⅱ	Yes	L-Upper	T1b	N0	M0	1A	LUAD
14	68	F	Ⅱ	Yes	R-Upper	T2a	N0	M0	1B	LUAD
15	52	M	Ⅱ-Ⅲ	Yes	L-Lower	T2a	N0	M0	1B	LUAD
16	63	M	Ⅱ	Yes	R-Lower	T2a	N0	M0	1B	LUAD
17	65	M	Ⅱ-Ⅲ	Yes	L-Upper	T2a	N0	M0	1B	LUAD
18	54	M	Ⅱ-Ⅲ	Yes	L-Lower	T2a	N0	M0	1B	LUAD
19	72	F	Ⅰ-Ⅱ	Yes	R-Lower	T2a	N0	M0	1B	LUAD
20	64	F	Ⅱ	Yes	R	T2a	N0	M0	1B	LUAD
21	72	M	Ⅱ	Yes	R-Lower	T2a	N0	M0	1B	LUAD
22	63	F	Ⅱ-Ⅲ	Yes	L-Lower	T2a	N0	M0	1B	LUAD
23	74	M	Ⅱ	Yes	L-Lower	T2a	N0	M0	1B	LUAD
24	38	F	Ⅰ-Ⅱ	Yes	R-Lower	T2a	N0	M0	1B	LUAD
25	49	F	Ⅲ	Yes	R-Upper	T2a	N0	M0	1B	LUAD
26	60	F	Ⅱ	Yes	L	T2a	N0	M0	1B	LUAD
27	35	M	Ⅰ-Ⅲ	Yes	L-Upper	T2a	N0	M0	1B	LUAD
28	63	M	Ⅱ	Yes	L-Upper	T2a	N0	M0	1B	LUAD
29	61	F	Ⅱ-Ⅲ	Yes	R-Middle	T2a	N0	M0	1B	LUAD
30	64	——	Ⅱ	Yes	R-Lower	T2a	N0	M0	1B	LUAD
31	45	F	Ⅰ-Ⅱ	Yes	R-Lower	T2a	N0	M0	1B	LUAD
32	64	F	Ⅰ-Ⅱ	Yes	L-Lower	T2a	N0	M0	1B	LUAD
33	45	F	Ⅱ	Yes	L-Lower	T2a	N0	M0	1B	LUAD
34	45	F	Ⅱ-Ⅲ	Yes	L-Lower	T2b	N0	M0	2A	LUAD
35	63	F	Ⅱ	Yes	R-Lower	T2b	N0	M0	2A	LUAD
36	49	M	Ⅱ	Yes	R	T2b	N0	M0	2A	LUAD
37	77	M	Ⅲ	Yes	R-Lower	T2b	N0	M0	2A	LUAD
38	60	M	Ⅱ-Ⅲ	Yes	L-Upper	T1b	N1	M0	2A	LUAD
39	47	M	Ⅱ-Ⅲ	Yes	L-Lower	T2a	N1	M0	2A	LUAD
40	52	F	Ⅱ	Yes	L-Upper	T2a	N1	M0	2A	LUAD
41	56	M	Ⅱ-Ⅲ	Yes	L-Upper	T2a	N1	M0	2A	LUAD
42	60	M	Ⅱ	Yes	L-Upper	T2a	N1	M0	2A	LUAD
43	66	F	Ⅱ	Yes	R	T2a	N1	M0	2A	LUAD
44	63	F	Ⅱ	Yes	R	T2a	N1	M0	2A	LUAD
45	76	F	Ⅱ	Yes	L-Lower	T3	N0	M0	2B	LUAD
46	64	F	Ⅱ	Yes	R-Middle	T3	N0	M0	2B	LUAD
47	59	F	Ⅱ	Yes	L-Lower	T3	N0	M0	2B	LUAD
48	65	F	Ⅱ-Ⅲ	Yes	R-Middle	T2b	N1	M0	2B	LUAD
49	58	F	Ⅱ	Yes	L-Lower	T3	N1	M0	3A	LUAD
50	59	F	Ⅱ	Yes	L	T3	N1	M0	3A	LUAD
51	65	F	Ⅱ	Yes	R-Upper	T3	N1	M0	3A	LUAD
52	48	M	Ⅱ-Ⅲ	Yes	L-Lower	T3	N1	M0	3A	LUAD
53	56	M	Ⅱ	Yes	R-Upper	T1b	N2	M0	3A	LUAD
54	62	F	Ⅰ-Ⅱ	Yes	R-Upper	T2a	N2	M0	3A	LUAD
55	60	M	Ⅱ	Yes	R-Upper	T2b	N2	M0	3A	LUAD
56	65	M	Ⅱ	Yes	R-Lower	T3	N2	M0	3A	LUAD
57	50	M	Ⅱ	Yes	R	T4	N2	M0	3B	LUAD
58	68	M	Ⅱ-Ⅲ	Yes	R	T3	Nx	M0	3	LUAD
59	58	M	Ⅱ	Yes	R-Upper	T3	Nx	M0	3	LUAD
60	61	M	Ⅱ	Yes	R	T3	Nx	M0	3	LUAD
61	42	M	Ⅱ-Ⅲ	Yes	R-Upper	T3	N3	M0	3B	LUAD
62	64	M	Ⅱ-Ⅲ	Yes	L	T3	N3	M0	3B	LUAD
63	45	M	Ⅲ	Yes	L-Lower	T3	N3	M0	3B	LUAD
64	59	M	Ⅱ	Yes	L	T3	N3	M0	3B	LUAD
65	55	M	Ⅱ	Yes	R	T3	N3	M0	3B	LUAD
66	48	M	Ⅱ	Yes	L-Upper	T3	N3	M0	3B	LUAD
67	63	M	Ⅱ	Yes	R-Lower	T3	N3	M0	3B	LUAD
68	59	M	Ⅱ	Yes	L	T3	N3	M0	3B	LUAD
69	59	M	Ⅲ	Yes	L-Upper	T3	N3	M0	3B	LUAD
70	73	F	Ⅱ-Ⅲ	Yes	L-Lower	T3	N3	M0	3B	LUAD
71	71	M	Ⅱ	Yes	R	T3	N3	M0	3B	LUAD
72	40	F	Ⅱ-Ⅲ	Yes	L-Upper	T3	N3	M0	3B	LUAD
73	73	F	Ⅱ-Ⅲ	Yes	L-Lower	T3	N3	M0	3B	LUAD
74	44	F	Ⅱ-Ⅲ	Yes	R	T2a	N0	M1b	4	LUAD
75	69	M	Ⅱ-Ⅲ	Yes	L-Lower	T3	N2	M1b	4	LUAD
